# Supplementary material for: Prediction of uridine modifications in tRNA sequences
Source: BMC Bioinformatics. 2014 Oct 2;15(1):326. doi: 10.1186/1471-2105-15-326 (PMC4287530; doi:10.1186/1471-2105-15-326)
Supplement: Supplementary file 2 — Additional file 2: Contains the detailed results of different approaches at different window sizes and thresholds. (XLS 891 KB) [file 12859_2014_6647_MOESM2_ESM.xls]

## Sheet: Prediction of UMs
Title of manuscript: Prediction of uridine modifications in tRNA sequences
Authors: Bharat Panwar and Gajendra PS Raghava
Table 1. Prediction results of mono-nucleotide compositions (MNC) based approach for uridine modifications (UMs) on the tRNA-136 dataset.
		Window3		AUC=0.646			Window5		AUC=0.727			Window7		AUC=0.75			Window9		AUC=0.76			Window11		AUC=0.739			Window13		AUC=0.685			Window15		AUC=0.638			Window17		AUC=0.658			Window19		AUC=0.647			Window21		AUC=0.653
Thr		SN	SP	ACC	MCC		SN	SP	ACC	MCC		SN	SP	ACC	MCC		SN	SP	ACC	MCC		SN	SP	ACC	MCC		SN	SP	ACC	MCC		SN	SP	ACC	MCC		SN	SP	ACC	MCC		SN	SP	ACC	MCC		SN	SP	ACC
-1		100	0	26.82	0		87.45	30.79	45.98	0.19		85.47	39.54	51.86	0.24		93.5	33.55	49.63	0.27		89.26	39.32	52.72	0.27		93.8	26.18	44.32	0.22		99.54	7.1	31.9	0.13		95.46	25.74	44.44	0.23		92.59	15.64	36.28	0.11		98.79	16.81	38.8
-0.9		99.09	11.2	34.78	0.16		66.26	75.32	72.89	0.39		73.66	66.83	68.67	0.36		91.83	44.2	56.98	0.34		82.59	52.69	60.71	0.32		86.38	40.87	53.09	0.26		99.54	7.6	32.26	0.14		93.04	29.67	46.67	0.24		86.99	25.74	42.17	0.13		97.88	18.3	39.65
-0.8		99.09	11.2	34.78	0.16		66.11	75.71	73.13	0.39		72.46	68.94	69.89	0.37		91.68	47.7	59.5	0.36		81.08	54.24	61.45	0.31		85.93	42.09	53.86	0.26		99.39	8.26	32.71	0.14		92.73	30.73	47.36	0.24		86.54	26.29	42.45	0.14		96.52	21.07	41.31
-0.7		99.09	11.2	34.78	0.16		66.11	75.76	73.17	0.39		71.25	71.1	71.15	0.39		91.53	48.36	59.94	0.36		78.96	56.79	62.75	0.32		84.86	44.04	54.99	0.27		99.39	8.99	33.24	0.15		92.58	31.34	47.77	0.25		86.39	26.96	42.9	0.14		96.06	23.02	42.61
-0.6		99.09	11.2	34.78	0.16		66.11	75.76	73.17	0.39		69.89	72.43	71.75	0.38		90.77	49.53	60.59	0.37		75.33	61.01	64.85	0.32		84.11	45.15	55.6	0.27		99.39	9.82	33.85	0.15		91.83	32.56	48.46	0.24		85.93	30.67	45.5	0.17		96.06	23.3	42.82
-0.5		89.42	29.39	45.49	0.2		66.11	75.87	73.25	0.39		68.98	73.99	72.65	0.39		90.32	50.31	61.04	0.37		73.51	63.23	65.99	0.33		83.2	46.64	56.45	0.27		99.24	11.04	34.7	0.17		90.92	34.17	49.39	0.25		83.51	40.65	52.15	0.23		96.06	23.68	43.1
-0.4		86.24	36.6	49.92	0.22		65.96	76.21	73.46	0.4		68.38	74.6	72.93	0.4		90.17	50.97	61.48	0.37		72.15	64.78	66.76	0.33		82.45	48.69	57.75	0.28		98.94	12.48	35.67	0.17		90.01	35.05	49.8	0.24		82.15	44.76	54.79	0.25		95.91	24.07	43.34
-0.3		78.82	46.98	55.52	0.23		65.96	76.26	73.5	0.4		67.77	75.38	73.34	0.4		89.26	52.74	62.54	0.38		70.49	67.33	68.18	0.34		79.87	50.14	58.12	0.27		98.64	13.81	36.57	0.18		88.65	36.38	50.41	0.25		80.94	46.2	55.52	0.25		95.91	24.62	43.75
-0.2		77.46	48.97	56.62	0.24		65.96	76.48	73.66	0.4		67.62	75.49	73.38	0.4		86.69	55.8	64.08	0.38		67.16	69.16	68.63	0.33		78.05	50.86	58.16	0.26		98.03	15.58	37.7	0.19		87.74	37.05	50.65	0.24		80.79	47.25	56.25	0.25		95.76	25.62	44.44
-0.1		73.07	53.24	58.56	0.23		65.96	76.48	73.66	0.4		66.41	76.54	73.82	0.4		85.93	57.74	65.3	0.39		63.98	72.38	70.13	0.33		77.45	52.08	58.89	0.26		97.27	17.92	39.2	0.2		86.53	38.21	51.18	0.24		79.73	48.31	56.74	0.25		95.76	26.23	44.88
0		64.6	61.01	61.97	0.23		65.96	76.48	73.66	0.4		65.05	77.53	74.19	0.4		85.63	58.12	65.5	0.39		57.18	75.32	70.46	0.3		76.09	52.85	59.09	0.26		96.52	21.02	41.28	0.21		85.77	39.05	51.58	0.24		79.58	49.03	57.22	0.26		95.61	26.79	45.25
0.1		64.6	61.12	62.05	0.23		65.96	76.48	73.66	0.4		65.05	77.59	74.23	0.4		82.45	61.34	67	0.39		55.67	76.32	70.78	0.3		74.42	54.51	59.86	0.26		95.01	24.46	43.39	0.22		85.02	39.93	52.03	0.23		79.43	49.31	57.38	0.26		95.3	27.34	45.57
0.2		64.6	61.12	62.05	0.23		65.96	76.59	73.74	0.4		62.32	79.86	75.16	0.4		81.39	64	68.67	0.4		52.64	78.43	71.51	0.3		73.52	55.96	60.67	0.26		92.44	29.01	46.02	0.22		83.35	42.65	53.57	0.24		78.98	49.47	57.38	0.26		94.85	28.51	46.31
0.3		64.6	61.12	62.05	0.23		65.96	76.59	73.74	0.4		61.11	80.2	75.08	0.4		78.51	66.33	69.6	0.4		50.37	79.76	71.87	0.3		72.01	56.96	61	0.26		87.28	33.89	48.22	0.21		81.84	43.93	54.1	0.24		78.98	49.47	57.38	0.26		94.25	30.23	47.4
0.4		64.6	61.12	62.05	0.23		65.96	76.59	73.74	0.4		60.21	81.14	75.53	0.4		75.94	67.72	69.93	0.39		46.58	82.58	72.93	0.29		69.29	58.9	61.69	0.25		80.02	40.54	51.14	0.19		78.96	46.2	54.99	0.23		78.98	49.53	57.43	0.26		93.19	32.17	48.54
0.5		64.6	61.12	62.05	0.23		65.96	76.59	73.74	0.4		60.21	81.59	75.85	0.41		71.25	70.83	70.94	0.38		40.54	84.91	73.01	0.27		68.23	60.79	62.78	0.26		72.16	47.04	53.77	0.17		76.7	48.7	56.21	0.23		78.98	49.53	57.43	0.26		91.52	35.22	50.32
0.6		64.6	61.12	62.05	0.23		65.96	76.59	73.74	0.4		59.31	82.14	76.01	0.4		69.43	71.82	71.18	0.37		37.37	86.63	73.42	0.27		66.26	61.62	62.87	0.25		62.93	55.63	57.59	0.16		73.82	50.47	56.74	0.22		78.82	49.53	57.39	0.26		86.99	38.33	51.38
0.7		64.6	61.12	62.05	0.23		65.96	76.59	73.74	0.4		57.79	83.58	76.66	0.41		67.46	72.88	71.43	0.37		34.03	88.35	73.78	0.26		65.51	62.84	63.56	0.25		52.49	63.51	60.55	0.15		70.65	52.58	57.43	0.21		78.82	49.53	57.39	0.26		82.75	44.32	54.63
0.8		64.6	61.12	62.05	0.23		65.96	76.59	73.74	0.4		55.52	84.36	76.62	0.4		66.1	73.71	71.67	0.37		31.31	89.68	74.03	0.25		63.99	63.45	63.59	0.24		37.52	73.27	63.68	0.11		67.77	55.19	58.56	0.2		78.22	49.58	57.27	0.25		72.76	52.19	57.71
0.9		64.6	61.12	62.05	0.23		65.96	76.59	73.74	0.4		54.76	84.63	76.62	0.4		62.32	75.26	71.79	0.35		29.35	91.07	74.51	0.26		60.97	65.45	64.25	0.24		26.63	83.19	68.02	0.11		64.59	57.46	59.37	0.2		77.61	50.08	57.47	0.25		54.61	63.17	60.88
1		22.72	80.92	65.3	0.03		2.88	98.94	73.17	0.04		29.49	92.07	75.29	0.28		31.46	87.52	72.49	0.22		18.77	95.62	75	0.23		28.75	84.86	69.81	0.16		15.43	91.9	71.39	0.11		37.37	77.71	66.88	0.15		36.3	77.81	66.68	0.14		23.75	83.58	67.53
* Bold are performances with maximum MCC (Threshold 0.0 or close to 0.0 preferred)
** Bold and italic are performances where gap between sensitivity and specificity are minimum
Table 2. Prediction results of di-nucleotide compositions (DNC) based approach for uridine modifications (UMs) on the tRNA-136 dataset.
		Window3		AUC=0.724			Window5		AUC=0.768			Window7		AUC=0.84			Window9		AUC=0.823			Window11		AUC=0.809			Window13		AUC=0.808			Window15		AUC=0.81			Window17		AUC=0.817			Window19		AUC=0.783			Window21		AUC=0.784
Thr		SN	SP	ACC	MCC		SN	SP	ACC	MCC		SN	SP	ACC	MCC		SN	SP	ACC	MCC		SN	SP	ACC	MCC		SN	SP	ACC	MCC		SN	SP	ACC	MCC		SN	SP	ACC	MCC		SN	SP	ACC	MCC		SN	SP	ACC
-1		85.92	30.44	45.33	0.17		72.46	62.12	64.9	0.31		87.44	51.75	61.32	0.35		94.25	18.47	38.8	0.16		94.86	22.85	42.17	0.2		98.33	4.21	29.46	0.06		97.73	5.38	30.15	0.07		91.37	36.99	51.58	0.28		99.4	2.16	28.25	0.06		99.24	1.44	27.68
-0.9		58.84	79.86	74.23	0.38		59	88.85	80.84	0.5		82.29	65.33	69.89	0.42		86.53	48.7	58.85	0.32		88.5	41.1	53.81	0.28		96.97	9.82	33.2	0.11		96.37	12.92	35.31	0.13		87.14	49.97	59.94	0.34		98.94	3.22	28.9	0.06		98.94	2.83	28.61
-0.8		58.84	79.86	74.23	0.38		54.46	93.12	82.75	0.53		80.33	69.72	72.56	0.45		77.6	70.16	72.16	0.43		82.75	55.46	62.78	0.34		94.4	19.47	39.57	0.17		93.49	28.12	45.66	0.23		84.71	59.46	66.23	0.39		98.94	3.22	28.9	0.06		98.94	2.83	28.61
-0.7		58.84	79.86	74.23	0.38		54.46	93.12	82.75	0.53		79.27	73.32	74.92	0.47		72	79.75	77.68	0.48		76.84	65.28	68.38	0.37		88.04	41.82	54.22	0.28		87.14	48.69	59.01	0.32		79.72	66.61	70.13	0.41		98.94	3.27	28.94	0.06		98.94	2.83	28.61
-0.6		58.84	79.86	74.23	0.38		54.46	93.12	82.75	0.53		77.61	76.7	76.95	0.5		67.77	85.41	80.68	0.52		73.06	72.32	72.53	0.41		77.9	66.83	69.8	0.4		80.63	65.78	69.76	0.41		75.63	73.38	73.99	0.45		51.58	94.12	82.71	0.53		98.79	3	28.69
-0.5		58.84	79.92	74.27	0.38		54.46	93.12	82.75	0.53		74.73	79.75	78.41	0.51		64.44	89.79	82.99	0.56		70.79	77.98	76.06	0.45		70.79	78.81	76.67	0.46		74.57	76.26	75.81	0.47		70.79	77.59	75.77	0.45		10.74	99.34	75.57	0.25		86.54	38.27	51.22
-0.4		58.69	79.92	74.23	0.38		54.46	93.12	82.75	0.53		72.01	82.64	79.79	0.52		62.17	91.79	83.85	0.57		67.77	82.7	78.69	0.48		64.44	84.69	79.26	0.48		68.68	81.97	78.41	0.48		67.01	82.14	78.08	0.47		7.87	99.5	74.92	0.21		51.29	94.56	82.96
-0.3		58.69	80.03	74.31	0.38		54.46	93.12	82.75	0.53		70.19	84.3	80.52	0.53		60.51	92.96	84.25	0.58		63.69	86.47	80.36	0.5		61.12	88.35	81.05	0.51		62.02	86.58	79.99	0.49		63.08	85.14	79.22	0.48		7.57	99.5	74.84	0.21		11.95	99.06	75.69
-0.2		58.69	80.03	74.31	0.38		54.46	93.12	82.75	0.53		68.68	85.86	81.25	0.53		59.45	94.12	84.82	0.59		59.45	89.52	81.45	0.51		55.82	92.07	82.35	0.52		57.33	89.02	80.52	0.49		60.21	87.91	80.48	0.49		7.57	99.5	74.84	0.21		7.41	99.56	74.84
-0.1		58.69	80.03	74.31	0.38		54.46	93.12	82.75	0.53		67.47	87.41	82.06	0.55		56.88	94.78	84.62	0.58		57.18	91.85	82.55	0.53		50.98	94.51	82.83	0.53		53.25	91.46	81.21	0.49		57.48	89.63	81.01	0.5		7.57	99.5	74.84	0.21		5.75	99.61	74.43
0		58.69	80.03	74.31	0.38		54.46	93.12	82.75	0.53		66.56	88.35	82.51	0.55		55.52	95.56	84.82	0.59		55.36	93.51	83.28	0.55		44.93	96	82.3	0.51		47.8	93.46	81.21	0.48		52.8	91.4	81.05	0.49		7.57	99.5	74.84	0.21		5.3	99.61	74.31
0.1		58.09	81.75	75.41	0.39		54.46	93.12	82.75	0.53		65.2	89.74	83.16	0.56		53.85	95.95	84.66	0.58		51.58	94.51	82.99	0.53		40.69	96.78	81.74	0.49		42.05	95.06	80.84	0.46		48.26	93.34	81.25	0.48		7.57	99.5	74.84	0.21		5	99.61	74.23
0.2		58.09	81.75	75.41	0.39		52.94	93.95	82.95	0.54		63.68	90.74	83.48	0.57		51.74	96.56	84.54	0.58		48.71	95.23	82.75	0.53		36.91	97.23	81.05	0.47		36	96.45	80.24	0.44		44.78	94.95	81.49	0.48		7.57	99.5	74.84	0.21		4.85	99.61	74.19
0.3		56.12	82.92	75.73	0.39		52.94	93.95	82.95	0.54		63.38	91.57	84.01	0.58		49.46	97.01	84.25	0.57		45.98	95.73	82.39	0.51		33.73	97.78	80.6	0.45		32.67	97.06	79.79	0.42		42.2	95.95	81.54	0.48		7.57	99.5	74.84	0.21		4.85	99.61	74.19
0.4		56.12	82.92	75.73	0.39		52.94	93.95	82.95	0.54		62.33	92.46	84.38	0.58		48.55	97.28	84.21	0.57		42.8	96.51	82.1	0.5		31.16	97.95	80.03	0.43		28.59	97.45	78.98	0.4		36.91	96.78	80.72	0.45		4.39	99.83	74.23	0.17		4.85	99.61	74.19
0.5		52.65	84.97	76.3	0.39		52.94	93.95	82.95	0.54		61.11	93.29	84.66	0.59		47.5	97.56	84.13	0.57		41.29	97.01	82.06	0.5		28.43	98.06	79.38	0.41		25.41	97.78	78.37	0.37		31.92	97.23	79.71	0.42		1.97	99.83	73.58	0.09		4.85	99.61	74.19
0.6		50.98	86.08	76.66	0.39		52.94	93.95	82.95	0.54		60.05	93.67	84.66	0.59		45.68	97.56	83.64	0.55		39.18	97.17	81.61	0.49		27.37	98.28	79.26	0.41		23.9	97.89	78.04	0.36		27.53	97.89	79.02	0.39		0.76	99.94	73.34	0.05		4.85	99.61	74.19
0.7		48.86	87.63	77.23	0.39		52.94	93.95	82.95	0.54		58.39	94.29	84.66	0.59		45.23	97.67	83.6	0.55		37.06	97.56	81.33	0.48		25.26	98.28	78.69	0.38		21.78	98.17	77.68	0.35		24.05	98.28	78.37	0.37		0.76	99.94	73.34	0.05		4.85	99.61	74.19
0.8		48.86	87.63	77.23	0.39		52.94	93.95	82.95	0.54		57.48	94.62	84.66	0.59		43.87	97.73	83.28	0.54		35.24	97.73	80.96	0.47		24.35	98.28	78.45	0.38		19.66	98.28	77.19	0.32		20.27	98.72	77.68	0.34		0.76	99.94	73.34	0.05		4.85	99.61	74.19
0.9		48.86	87.63	77.23	0.39		52.94	93.95	82.95	0.54		56.12	94.84	84.46	0.58		41.9	97.84	82.83	0.53		33.58	97.84	80.6	0.45		23.44	98.28	78.21	0.36		18.45	98.33	76.91	0.31		17.85	99.17	77.36	0.33		0.76	99.94	73.34	0.05		4.85	99.61	74.19
1		0	100	73.18	0		28.43	97.34	78.85	0.39		37.06	97.45	81.25	0.47		25.71	99.06	79.38	0.41		22.08	98.78	78.21	0.37		13.46	98.95	76.02	0.27		11.19	99	75.45	0.24		12.55	99.39	76.1	0.27		0.45	99.94	73.26	0.03		2.27	99.83	73.66
* Bold are performances with maximum MCC (Threshold 0.0 or close to 0.0 preferred)
** Bold and italic are performances where gap between sensitivity and specificity are minimum
Table 3. Prediction results of tri-nucleotide compositions (TNC) based approach for uridine modifications (UMs) on the tRNA-136 dataset.
		Window3		AUC=0.691			Window5		AUC=0.76			Window7		AUC=0.842			Window9		AUC=0.864			Window11		AUC=0.865			Window13		AUC=0.851			Window15		AUC=0.846			Window17		AUC=0.815			Window19		AUC=0.818			Window21		AUC=0.818
Thr		SN	SP	ACC	MCC		SN	SP	ACC	MCC		SN	SP	ACC	MCC		SN	SP	ACC	MCC		SN	SP	ACC	MCC		SN	SP	ACC	MCC		SN	SP	ACC	MCC		SN	SP	ACC	MCC		SN	SP	ACC	MCC		SN	SP	ACC
-1		92.75	16.59	37.01	0.1		72.91	62.11	65.02	0.31		87.59	50.69	60.59	0.34		90.47	51.03	61.61	0.37		90.47	51.14	61.69	0.38		99.09	2.55	28.45	0.05		99.7	3.16	29.06	0.08		99.54	0.67	27.19	0.01		99.85	0.17	26.91	0		100	0.94	27.52
-0.9		58.84	79.86	74.23	0.38		57.33	89.79	81.09	0.5		77	73.93	74.76	0.46		85.32	63.95	69.68	0.44		86.84	59.46	66.8	0.41		97.43	17.08	38.64	0.19		97.27	18.69	39.77	0.2		99.24	2.11	28.17	0.05		98.79	2.66	28.45	0.04		98.94	5.83	30.8
-0.8		58.84	79.86	74.23	0.38		55.06	91.62	81.82	0.51		74.12	80.81	79.02	0.51		81.69	71.55	74.27	0.48		84.11	66.61	71.31	0.45		88.5	51.42	61.36	0.36		91.37	44.43	57.02	0.33		94.7	23.18	42.37	0.2		96.97	13.48	35.88	0.15		94.4	27.9	45.74
-0.7		58.84	79.86	74.23	0.38		54.76	92.01	82.02	0.51		70.79	85.91	81.86	0.55		78.06	78.59	78.45	0.52		80.94	72.32	74.64	0.48		76.85	75.87	76.14	0.48		83.65	61.45	67.41	0.4		83.35	54.3	62.09	0.34		90.62	36.05	50.69	0.26		86.53	45.31	56.37
-0.6		58.69	79.92	74.23	0.38		54.76	92.29	82.22	0.52		69.74	88.13	83.2	0.57		75.33	83.31	81.17	0.55		79.12	77.2	77.72	0.51		70.64	86.14	81.98	0.55		79.42	73.88	75.37	0.48		63.84	85.36	79.59	0.49		83.05	59.62	65.91	0.38		78.06	66.67	69.73
-0.5		58.09	81.64	75.32	0.39		54.46	92.29	82.14	0.52		67.32	89.85	83.81	0.58		72.31	86.8	82.91	0.58		77.15	80.98	79.95	0.54		65.8	90.85	84.13	0.58		73.52	80.54	78.65	0.51		59.31	90.85	82.39	0.53		68.07	80.15	76.91	0.46		68.98	78.98	76.3
-0.4		58.09	81.64	75.32	0.39		54.46	92.35	82.18	0.52		66.11	91.35	84.58	0.59		71.25	89.46	84.58	0.61		73.82	84.69	81.78	0.56		62.18	93.68	85.23	0.61		70.34	85.14	81.17	0.54		55.37	94.46	83.97	0.56		64.14	86.25	80.32	0.5		64.44	84.2	78.9
-0.3		58.09	81.64	75.32	0.39		54.46	92.46	82.26	0.52		64.89	92.45	85.06	0.6		70.19	91.29	85.63	0.63		72.31	87.41	83.36	0.59		60.36	95.45	86.04	0.62		65.35	88.13	82.02	0.54		54.31	96.12	84.9	0.59		60.21	89.41	81.57	0.51		61.27	87.91	80.76
-0.2		58.09	81.64	75.32	0.39		54.46	92.46	82.26	0.52		63.23	93.34	85.27	0.61		68.07	93.07	86.36	0.64		70.04	90.12	84.74	0.61		58.1	96.67	86.32	0.63		63.84	90.46	83.32	0.56		47.05	98.06	84.37	0.58		57.19	92.23	82.83	0.54		58.7	90.35	81.86
-0.1		58.09	81.64	75.32	0.39		54.46	92.46	82.26	0.52		61.72	94.18	85.47	0.61		66.56	93.95	86.61	0.64		68.83	92.18	85.92	0.63		55.07	97.45	86.08	0.62		60.82	92.35	83.89	0.57		33.58	98.83	81.33	0.48		54.92	94.23	83.68	0.56		56.88	92.68	83.08
0		58.09	81.64	75.32	0.39		54.46	92.73	82.47	0.52		60.05	94.73	85.43	0.61		64.29	94.62	86.49	0.64		67.31	93.57	86.53	0.64		52.34	97.78	85.59	0.61		58.85	93.51	84.22	0.58		24.51	99.06	79.06	0.4		53.55	94.84	83.77	0.56		54.77	95.23	84.38
0.1		58.09	81.64	75.32	0.39		53.4	93.56	82.79	0.53		59.14	95.45	85.72	0.62		62.78	95.62	86.81	0.65		65.04	94.73	86.77	0.65		50.08	98.23	85.31	0.6		56.43	94.78	84.5	0.58		20.87	99.22	78.21	0.37		52.65	95.34	83.89	0.56		52.35	95.67	84.05
0.2		58.09	81.64	75.32	0.39		53.25	93.73	82.87	0.53		58.39	95.89	85.84	0.62		60.81	96.17	86.69	0.65		62.78	95.45	86.69	0.64		47.05	98.5	84.7	0.59		53.71	96.12	84.74	0.58		18.15	99.39	77.6	0.35		50.53	96.34	84.05	0.57		51.14	96.17	84.09
0.3		58.09	81.64	75.32	0.39		52.64	94.06	82.95	0.54		57.33	96.06	85.67	0.61		58.69	96.78	86.57	0.64		60.5	96.06	86.52	0.64		43.42	98.78	83.93	0.56		50.52	97.73	85.07	0.6		15.43	99.5	76.95	0.32		33.43	98.28	80.88	0.46		46.59	96.9	83.4
0.4		58.09	81.64	75.32	0.39		52.49	94.06	82.91	0.53		56.57	96.23	85.59	0.61		56.12	97.17	86.16	0.63		58.69	96.73	86.53	0.64		38.27	99	82.71	0.53		44.77	98.22	83.88	0.56		12.4	99.56	76.17	0.28		22.08	99	78.37	0.37		29.65	98.89	80.32
0.5		58.09	81.64	75.32	0.39		52.49	94.06	82.91	0.53		55.96	96.5	85.63	0.61		54.76	97.56	86.08	0.62		55.51	97.11	85.96	0.62		32.98	99.11	81.37	0.48		38.57	98.61	82.51	0.52		10.58	99.61	75.73	0.26		15.72	99.34	76.91	0.31		17.4	99.39	77.39
0.6		58.09	81.64	75.32	0.39		52.49	94.18	82.99	0.54		54.3	96.89	85.47	0.6		53.54	97.67	85.84	0.62		52.64	97.78	85.67	0.61		28.74	99.28	80.36	0.45		32.37	98.89	81.05	0.47		8.47	99.67	75.2	0.23		12.55	99.45	76.14	0.28		11.19	99.72	75.97
0.7		58.09	81.64	75.32	0.39		52.49	94.18	82.99	0.54		53.4	97.06	85.35	0.6		51.88	98	85.63	0.61		49.16	98	84.9	0.59		23.75	99.5	79.18	0.41		25.11	99.11	79.26	0.41		7.56	99.72	75	0.22		9.22	99.55	75.32	0.23		7.71	99.78	75.08
0.8		58.09	81.64	75.32	0.39		52.49	94.18	82.99	0.54		52.04	97.17	85.07	0.6		49.77	98.39	85.34	0.6		47.19	98.06	84.42	0.58		19.51	99.61	78.13	0.37		21.02	99.28	78.29	0.37		6.8	99.72	74.8	0.2		8.46	99.61	75.16	0.22		5.29	99.89	74.51
0.9		58.09	81.64	75.32	0.39		52.19	94.29	82.99	0.54		51.58	97.34	85.06	0.59		48.1	98.56	85.02	0.6		43.57	98.17	83.52	0.55		17.09	99.61	77.48	0.34		18.6	99.45	77.76	0.35		6.35	99.72	74.68	0.2		6.95	99.61	74.75	0.19		3.48	99.89	74.03
1		33.48	89.19	74.23	0.24		12.98	98.22	75.36	0.22		30.24	98.89	80.48	0.45		32.98	98.95	81.25	0.48		34.95	98.72	81.61	0.49		9.83	99.72	75.61	0.25		12.55	99.5	76.18	0.28		3.63	99.89	74.07	0.15		3.78	99.83	74.07	0.14		2.12	99.94	73.7
* Bold are performances with maximum MCC (Threshold 0.0 or close to 0.0 preferred)
** Bold and italic are performances where gap between sensitivity and specificity are minimum
Table 4. Prediction results of binary profile of patterns (BPP) based approach for uridine modifications (UMs) on the tRNA-136 dataset.
		Window3		AUC=0.706			Window5		AUC=0.782			Window7		AUC=0.826			Window9		AUC=0.88			Window11		AUC=0.894			Window13		AUC=0.911			Window15		AUC=0.92			Window17		AUC=0.924			Window19		AUC=919			Window21		AUC=0.924
Thr		SN	SP	ACC	MCC		SN	SP	ACC	MCC		SN	SP	ACC	MCC		SN	SP	ACC	MCC		SN	SP	ACC	MCC		SN	SP	ACC	MCC		SN	SP	ACC	MCC	Thr	SN	SP	ACC	MCC		SN	SP	ACC	MCC		SN	SP	ACC
-1		84.41	28.73	43.67	0.13		85.17	47.7	57.75	0.3		91.98	25.84	43.59	0.19		96.07	28.34	46.51	0.26		98.64	6.93	31.53	0.11		99.7	2.33	28.45	0.06		96.51	50.91	63.15	0.43	-1	96.36	48.14	61.08	0.41		96.36	44.98	58.77	0.39		97.42	37.93	53.9
-0.9		58.84	79.86	74.23	0.38		73.37	77.42	76.34	0.47		81.99	60.23	66.07	0.37		91.53	54.46	64.41	0.41		97.88	18.25	39.61	0.21		99.24	6.27	31.21	0.11		94.85	58.18	68.02	0.47	-0.9	95.61	56.35	66.88	0.47		95	56.02	66.48	0.46		96.97	50.47	62.95
-0.8		58.84	79.86	74.23	0.38		73.37	77.42	76.34	0.47		76.84	75.43	75.81	0.47		86.08	69.27	73.78	0.49		96.07	38.99	54.3	0.34		98.94	15.47	37.87	0.2		93.64	64	71.96	0.51	-0.8	94.09	64.06	72.12	0.52		93.34	65.56	73.01	0.52		95.31	61.12	70.29
-0.7		58.84	79.86	74.23	0.38		73.37	77.42	76.34	0.47		73.22	83.58	80.8	0.54		81.08	78.37	79.1	0.55		90.77	61.07	69.04	0.46		96.82	41.71	56.49	0.37		91.82	69.77	75.69	0.55	-0.7	92.88	71.66	77.35	0.58		91.52	72.6	77.68	0.57		93.03	70.38	76.46
-0.6		58.84	79.86	74.23	0.38		71.7	82.64	79.71	0.52		70.8	87.96	83.36	0.58		75.94	83.86	81.74	0.57		84.87	76.04	78.41	0.55		88.19	76.32	79.5	0.58		89.56	75.15	79.02	0.58	-0.6	90.46	77.15	80.72	0.61		89.71	79.03	81.9	0.62		91.07	76.71	80.56
-0.5		58.69	79.92	74.23	0.38		71.7	82.64	79.71	0.52		68.07	90.35	84.37	0.6		72.62	87.57	83.56	0.59		79.27	85.03	83.48	0.61		78.21	90.46	87.18	0.68		86.99	78.76	80.97	0.6	-0.5	87.44	80.86	82.63	0.62		86.68	83.59	84.42	0.65		88.5	81.42	83.32
-0.4		58.69	79.92	74.23	0.38		71.7	82.64	79.71	0.52		65.65	91.73	84.74	0.6		70.2	91.18	85.55	0.63		74.73	90.85	86.52	0.66		72.15	94.9	88.8	0.7		84.42	82.08	82.71	0.61	-0.4	85.77	84.19	84.62	0.65		83.35	86.58	85.72	0.66		85.62	85.97	85.88
-0.3		58.69	80.03	74.31	0.38		71.7	82.64	79.71	0.52		63.69	92.51	84.78	0.59		68.08	93.29	86.53	0.65		70.95	93.46	87.42	0.67		67.47	96.73	88.88	0.7		83.5	85.75	85.15	0.65	-0.3	83.36	86.97	86	0.67		80.78	89.63	87.26	0.69		82.6	88.58	86.97
-0.2		58.69	80.03	74.31	0.38		71.7	82.64	79.71	0.52		62.63	93.4	85.14	0.6		64.75	94.95	86.85	0.65		68.38	94.95	87.83	0.68		62.18	97.28	87.87	0.68		80.78	88.13	86.16	0.67	-0.2	80.63	89.35	87.01	0.68		78.06	91.85	88.15	0.7		79.27	91.29	88.07
-0.1		58.09	81.75	75.41	0.39		71.7	82.64	79.71	0.52		62.02	93.62	85.14	0.6		62.17	96.28	87.13	0.66		63.99	96.01	87.42	0.67		58.24	97.78	87.18	0.66		78.66	90.13	87.05	0.68	-0.1	77.15	91.79	87.87	0.69		75.18	93.62	88.68	0.7		74.73	92.9	88.03
0		58.09	81.75	75.41	0.39		71.7	82.64	79.71	0.52		61.11	94.07	85.23	0.6		59.75	96.73	86.81	0.64		60.21	96.51	86.77	0.65		53.4	98.11	86.12	0.63		77.3	92.29	88.27	0.7	0	75.64	93.68	88.84	0.71		71.26	95.34	88.88	0.71		69.14	94.62	87.78
0.1		58.09	81.75	75.41	0.39		71.7	82.64	79.71	0.52		60.66	94.9	85.71	0.62		57.18	97.17	86.44	0.64		58.09	97.17	86.69	0.64		49.77	98.28	85.27	0.6		74.73	93.56	88.51	0.7	0.1	73.37	94.9	89.13	0.72		67.77	96.06	88.48	0.69		65.66	95.95	87.82
0.2		56.12	82.92	75.73	0.39		71.7	82.64	79.71	0.52		59.75	95.56	85.96	0.62		55.52	97.67	86.36	0.63		53.55	97.78	85.92	0.62		44.92	98.45	84.09	0.57		72.16	94.95	88.84	0.7	0.2	68.68	95.73	88.48	0.69		64.14	96.84	88.07	0.68		61.72	96.73	87.34
0.3		54.76	83.75	75.97	0.39		71.7	82.64	79.71	0.52		58.69	95.84	85.88	0.62		52.65	97.73	85.63	0.61		50.52	98	85.27	0.6		42.05	98.67	83.48	0.55		68.22	96	88.56	0.7	0.3	66.11	96.4	88.27	0.69		60.66	97.11	87.34	0.66		58.09	97.45	86.89
0.4		50.98	86.08	76.66	0.39		67.48	85.91	80.97	0.52		56.87	96.28	85.71	0.61		50.98	98.01	85.39	0.61		46.44	98.39	84.45	0.58		39.02	98.78	82.75	0.53		65.65	96.78	88.43	0.69	0.4	61.87	97.34	87.83	0.68		56.43	97.73	86.65	0.64		53.86	98.06	86.2
0.5		48.86	87.63	77.23	0.39		67.48	85.91	80.97	0.52		55.51	96.62	85.59	0.61		48.56	98.11	84.82	0.59		43.57	98.45	83.72	0.56		34.49	98.89	81.62	0.49		60.2	97.34	87.38	0.66	0.5	58.69	97.61	87.18	0.66		51.13	98.39	85.71	0.62		49.77	98.39	85.35
0.6		48.86	87.63	77.23	0.39		67.48	85.91	80.97	0.52		54.91	97.06	85.75	0.61		46.29	98.45	84.45	0.58		39.18	98.56	82.63	0.52		29.34	99.17	80.44	0.45		56.57	97.73	86.69	0.64	0.6	53.24	98.39	86.28	0.63		47.8	98.61	84.98	0.6		44.63	98.95	84.37
0.7		48.86	87.63	77.23	0.39		67.48	85.91	80.97	0.52		53.85	97.11	85.51	0.61		44.93	98.5	84.13	0.57		36	98.67	81.86	0.5		25.71	99.33	79.59	0.42		51.74	98.06	85.63	0.61	0.7	48.1	98.44	84.94	0.59		42.96	98.84	83.85	0.56		38.43	99.22	82.91
0.8		48.86	87.63	77.23	0.39		67.48	85.91	80.97	0.52		53.7	97.23	85.55	0.61		41.45	98.56	83.24	0.54		31.62	98.67	80.68	0.46		22.53	99.33	78.73	0.39		47.49	98.44	84.78	0.59	0.8	42.96	98.67	83.72	0.56		37.51	99.05	82.55	0.52		32.98	99.5	81.66
0.9		48.86	87.63	77.23	0.39		67.48	85.91	80.97	0.52		53.55	97.23	85.51	0.61		40.84	98.78	83.24	0.54		28.89	98.67	79.95	0.43		20.11	99.33	78.08	0.37		42.96	98.61	83.69	0.56	0.9	37.96	98.89	82.55	0.52		30.71	99.39	80.96	0.47		25.87	99.61	79.83
1		9.85	97.45	73.95	0.1		35.41	92.73	77.35	0.35		29.96	98.89	80.4	0.44		24.21	99.61	79.38	0.42		17.7	99.17	77.31	0.33		13.3	99.56	76.42	0.29		36.61	98.95	82.23	0.51	1	30.86	99.11	80.8	0.46		23.6	99.72	79.3	0.42		19.37	99.78	78.21
* Bold are performances with maximum MCC (Threshold 0.0 or close to 0.0 preferred)
** Bold and italic are performances where gap between sensitivity and specificity are minimum
Table 5. Prediction results of RNAfold based approach for uridine modifications (UMs) on the tRNA-136 dataset.
		Window3		AUC=0.64			Window5		AUC=0.67			Window7		AUC=0.678			Window9		AUC=0.664			Window11		AUC=0.71			Window13		AUC=0.728			Window15		AUC=0.747			Window17		AUC=0.771			Window19		AUC=0.796			Window21		AUC=0.799
Thr		SN	SP	ACC	MCC		SN	SP	ACC	MCC		SN	SP	ACC	MCC		SN	SP	ACC	MCC		SN	SP	ACC	MCC		SN	SP	ACC	MCC		SN	SP	ACC	MCC		SN	SP	ACC	MCC		SN	SP	ACC	MCC		SN	SP	ACC
-1		100	0	26.82	0		82.14	33.94	46.87	0.15		79.56	37.99	49.15	0.17		74.59	43.05	51.5	0.16		82.6	38.1	50.04	0.19		85.93	35.77	49.23	0.21		88.8	33.17	48.09	0.22		92.28	30.06	46.75	0.23		95.16	23.9	43.02	0.21		86.68	51.74	61.12
-0.9		100	0	26.82	0		59.6	71.38	68.22	0.29		58.09	71.99	68.26	0.28		44.93	81.75	71.88	0.27		73.52	58.51	62.54	0.28		70.34	63.28	65.18	0.3		78.52	54.91	61.24	0.3		85.02	46.92	57.14	0.29		92.74	36.55	51.62	0.29		79.88	63.95	68.22
-0.8		100	0	26.82	0		59.45	71.77	68.47	0.29		57.18	73.15	68.87	0.28		43.26	83.31	72.57	0.28		70.8	61.68	64.12	0.29		63.83	70.21	68.51	0.31		70.65	64.12	65.87	0.31		78.82	57.18	62.99	0.32		91.53	40.71	54.34	0.31		75.19	68.61	70.38
-0.7		100	0	26.82	0		59	72.88	69.15	0.29		56.28	74.15	69.36	0.28		42.2	84.92	73.46	0.29		67.47	64.39	65.22	0.28		57.93	76.98	71.88	0.33		60.21	73.43	69.89	0.31		69.89	70.44	70.29	0.36		89.86	48.53	59.62	0.35		70.05	73.77	72.77
-0.6		100	0	26.82	0		58.24	73.32	69.28	0.29		55.22	75.1	69.77	0.29		40.38	86.64	74.23	0.3		64.9	67.17	66.56	0.29		52.19	81.42	73.58	0.33		52.65	81.42	73.7	0.34		56.13	81.42	74.64	0.37		84.26	57.29	64.53	0.37		66.87	77.98	75
-0.5		100	0	26.82	0		58.09	73.99	69.72	0.3		55.22	75.59	70.13	0.29		39.33	87.91	74.88	0.31		62.03	69.44	67.45	0.29		48.11	84.86	75	0.34		48.11	86.14	75.93	0.36		49.17	87.63	77.31	0.39		74.58	68.88	70.42	0.39		62.78	82.14	76.95
-0.4		100	0	26.82	0		57.64	74.54	70.01	0.3		55.07	76.1	70.46	0.3		38.72	88.96	75.49	0.32		60.36	71.82	68.75	0.3		44.93	86.8	75.57	0.34		46.14	88.85	77.4	0.38		45.08	90.13	78.04	0.4		60.52	80.92	75.45	0.4		59.3	84.53	77.76
-0.3		100	0	26.82	0		57.64	74.54	70.01	0.3		54.92	76.37	70.62	0.3		38.42	89.3	75.65	0.32		59.16	73.49	69.64	0.3		42.66	88.46	76.18	0.35		44.33	90.13	77.84	0.39		41.91	91.68	78.33	0.39		53.25	86.19	77.35	0.4		55.52	86.58	78.25
-0.2		100	0	26.82	0		57.03	74.93	70.13	0.3		54.61	76.98	70.98	0.3		38.27	89.74	75.93	0.32		57.49	75.32	70.54	0.31		41.45	89.58	76.66	0.35		42.81	91.3	78.29	0.39		39.94	93.01	78.77	0.4		49.32	89.13	78.45	0.42		53.86	89.02	79.59
-0.1		100	0	26.82	0		56.58	75.32	70.29	0.3		54.46	77.26	71.14	0.3		37.82	89.91	75.93	0.32		56.73	76.98	71.55	0.32		41.15	90.46	77.23	0.37		41.3	92.18	78.53	0.4		38.12	94.29	79.22	0.41		46.45	91.02	79.06	0.42		50.68	90.07	79.51
0		100	0	26.82	0		56.42	75.32	70.25	0.3		54.16	77.76	71.43	0.31		37.37	90.13	75.97	0.33		54.62	78.93	72.4	0.32		39.18	90.96	77.07	0.36		40.7	92.63	78.7	0.4		37.52	94.73	79.38	0.41		42.81	92.12	78.9	0.41		46.75	91.4	79.42
0.1		100	0	26.82	0		56.12	75.43	70.25	0.3		53.25	78.26	71.55	0.31		35.55	90.63	75.86	0.32		53.71	80.64	73.42	0.34		38.43	92.18	77.76	0.37		39.64	92.79	78.53	0.39		35.71	95.23	79.26	0.41		41.45	93.57	79.59	0.42		44.63	92.68	79.79
0.2		100	0	26.82	0		55.97	75.6	70.33	0.3		53.1	78.53	71.71	0.31		35.55	90.68	75.9	0.32		53.11	81.92	74.19	0.35		38.13	92.35	77.8	0.37		39.04	93.9	79.18	0.41		35.4	95.56	79.43	0.41		40.39	94.4	79.91	0.43		42.81	93.84	80.15
0.3		100	0	26.82	0		55.82	75.76	70.41	0.3		52.95	78.7	71.79	0.31		34.65	91.19	76.02	0.32		52.04	83.09	74.76	0.35		37.97	92.79	78.09	0.38		37.37	94.84	79.43	0.41		34.5	96.06	79.55	0.42		38.58	94.68	79.63	0.42		39.94	95.01	80.24
0.4		100	0	26.82	0		55.37	76.37	70.74	0.3		51.13	79.64	72	0.3		34.65	91.19	76.02	0.32		51.59	83.53	74.96	0.36		37.82	93.12	78.29	0.38		36.76	95.18	79.51	0.42		33.74	96.89	79.95	0.43		37.52	95.12	79.67	0.42		37.97	95.84	80.32
0.5		100	0	26.82	0		54.01	76.71	70.62	0.29		50.83	79.87	72.08	0.3		34.49	91.35	76.1	0.32		50.53	84.64	75.49	0.36		37.52	93.12	78.21	0.38		36.76	95.34	79.63	0.42		32.84	96.95	79.75	0.42		36.01	95.12	79.26	0.41		36.31	96.39	80.28
0.6		100	0	26.82	0		54.01	76.87	70.74	0.29		50.38	80.09	72.12	0.3		34.49	91.35	76.1	0.32		50.23	85.03	75.69	0.36		37.52	93.18	78.25	0.38		35.7	95.62	79.55	0.41		32.08	97.12	79.67	0.42		35.25	95.4	79.26	0.41		34.49	96.95	80.19
0.7		100	0	26.82	0		54.01	76.87	70.74	0.29		50.08	80.2	72.12	0.3		33.89	91.63	76.14	0.32		48.71	85.69	75.77	0.36		37.07	93.29	78.21	0.38		34.95	95.79	79.47	0.41		31.32	97.34	79.63	0.42		34.34	95.56	79.14	0.4		32.83	97.17	79.91
0.8		95.45	8.92	32.14	0.05		54.01	76.93	70.78	0.29		50.08	80.31	72.2	0.3		33.89	91.63	76.14	0.32		47.81	86.41	76.06	0.36		35.71	93.73	78.17	0.37		34.95	95.84	79.51	0.41		31.02	97.34	79.54	0.41		33.59	95.67	79.02	0.4		31.02	97.56	79.71
0.9		65.96	54.02	57.23	0.18		52.94	77.26	70.74	0.29		50.08	80.48	72.32	0.3		33.89	91.74	76.22	0.32		46.74	86.97	76.18	0.36		35.55	93.85	78.21	0.38		34.49	95.84	79.38	0.41		30.87	97.4	79.55	0.41		33.13	96.01	79.14	0.4		29.35	97.84	79.47
1		0	100	73.18	0		19.22	92.35	72.73	0.17		21.92	93.01	73.95	0.2		17.12	95.62	74.55	0.18		23.9	93.4	74.76	0.24		17.11	98.17	76.42	0.28		14.98	97.61	75.45	0.23		17.4	98.61	76.83	0.31		17.71	98.39	76.74	0.3		18.31	98.84	77.23
* Bold are performances with maximum MCC (Threshold 0.0 or close to 0.0 preferred)
** Bold and italic are performances where gap between sensitivity and specificity are minimum
Table 6. Prediction results of IPknot based approach for uridine modifications (UMs) on the tRNA-136 dataset.
		Window3		AUC=0.695			Window5		AUC=0.731			Window7		AUC=0.747			Window9		AUC=0.769			Window11		AUC=0.793			Window13		AUC=0.812			Window15		AUC=0.828			Window17		AUC=0.85			Window19		AUC=0.86			Window21		AUC=0.863
Thr		SN	SP	ACC	MCC		SN	SP	ACC	MCC		SN	SP	ACC	MCC		SN	SP	ACC	MCC		SN	SP	ACC	MCC		SN	SP	ACC	MCC		SN	SP	ACC	MCC		SN	SP	ACC	MCC		SN	SP	ACC	MCC		SN	SP	ACC
-1		100	0	26.82	0		89.86	31.23	46.96	0.21		90.32	33.39	48.66	0.24		91.38	34.72	49.92	0.26		90.17	44.37	56.66	0.32		86.39	54.52	63.07	0.37		91.07	48.03	59.58	0.36		91.83	51.42	62.26	0.39		94.71	48.09	60.59	0.39		94.4	48.81	61.04
-0.9		100	0	26.82	0		76.7	64.34	67.66	0.37		78.07	63.73	67.58	0.37		80.79	62.78	67.61	0.39		85.63	62.9	68.99	0.43		76.55	72.93	73.9	0.45		86.39	63.78	69.85	0.45		88.8	62.73	69.72	0.46		91.98	59.12	67.94	0.46		90.92	60.45	68.63
-0.8		100	0	26.82	0		76.24	65.5	68.39	0.37		77.46	64.95	68.3	0.38		78.67	66.22	69.56	0.4		84.57	65.23	70.41	0.44		74.73	75.1	75	0.46		84.57	66.83	71.59	0.46		87.44	65.28	71.23	0.47		90.31	63.84	70.94	0.48		88.95	64.5	71.06
-0.7		100	0	26.82	0		76.24	66.22	68.91	0.38		76.1	67.5	69.81	0.39		77.76	68.39	70.9	0.41		83.06	66.94	71.27	0.45		73.52	77.31	76.3	0.47		83.82	69	72.97	0.47		85.47	68.77	73.26	0.48		88.2	67.39	72.97	0.49		88.5	67.72	73.3
-0.6		100	0	26.82	0		75.64	67.28	69.52	0.38		75.04	68.72	70.42	0.39		76.1	70.33	71.87	0.42		81.84	68.83	72.32	0.45		71.7	79.81	77.63	0.48		82.91	71.11	74.27	0.48		83.66	71.44	74.72	0.49		86.83	70.72	75.04	0.51		86.84	71.38	75.53
-0.5		100	0	26.82	0		75.49	67.78	69.85	0.39		74.43	69.72	70.98	0.4		74.43	72.16	72.77	0.42		80.63	70.66	73.34	0.46		70.34	81.97	78.86	0.5		80.94	74.1	75.93	0.5		81.99	74.43	76.46	0.51		85.48	74.04	77.11	0.54		84.87	75.1	77.72
-0.4		100	0	26.82	0		75.18	68.06	69.97	0.39		74.13	70.99	71.83	0.41		73.37	73.77	73.66	0.43		78.97	72.94	74.55	0.47		67.32	83.19	78.93	0.49		78.97	75.65	76.54	0.5		79.73	77.15	77.84	0.52		82.45	76.7	78.25	0.54		82.75	78.37	79.54
-0.3		100	0	26.82	0		74.58	68.39	70.05	0.38		73.52	72.05	72.44	0.42		72.62	74.82	74.23	0.43		78.37	73.99	75.16	0.47		65.66	84.8	79.67	0.5		76.4	77.65	77.31	0.5		78.21	78.93	78.73	0.52		80.34	80.14	80.19	0.56		79.88	80.81	80.56
-0.2		100	0	26.82	0		74.43	68.5	70.09	0.38		73.22	72.55	72.73	0.41		72.16	75.71	74.76	0.44		77.31	75.1	75.69	0.48		64.29	85.86	80.07	0.5		74.13	80.09	78.49	0.51		76.7	80.7	79.63	0.54		78.07	81.75	80.76	0.56		76.4	83.09	81.29
-0.1		100	0	26.82	0		73.68	68.78	70.09	0.38		72.77	73.22	73.09	0.42		71.4	76.37	75.04	0.44		74.89	76.6	76.14	0.47		62.33	86.74	80.19	0.49		71.55	81.7	78.98	0.5		75.64	82.42	80.6	0.55		75.34	83.75	81.49	0.56		72.92	84.8	81.62
0		100	0	26.82	0		72.92	69.11	70.13	0.38		72.16	73.6	73.22	0.42		70.95	76.82	75.24	0.44		73.83	77.93	76.82	0.48		58.85	87.63	79.91	0.48		68.07	83.58	79.42	0.5		73.07	84.25	81.25	0.55		72.47	85.25	81.82	0.56		69.59	86.3	81.82
0.1		100	0	26.82	0		72.61	69.72	70.5	0.38		70.95	74.38	73.46	0.42		69.59	77.65	75.49	0.44		72.32	78.93	77.15	0.48		57.79	88.47	80.23	0.48		65.95	84.58	79.58	0.49		71.1	85.08	81.33	0.54		68.38	86.47	81.62	0.54		65.66	87.41	81.58
0.2		100	0	26.82	0		72.46	69.94	70.62	0.38		70.04	74.88	73.58	0.41		68.83	78.15	75.65	0.44		71.26	80.04	77.68	0.48		56.12	89.19	80.32	0.48		63.84	85.25	79.5	0.48		67.02	86.24	81.09	0.53		63.55	88.24	81.62	0.53		62.79	88.8	81.82
0.3		100	0	26.82	0		72.16	70.05	70.62	0.38		69.29	75.38	73.74	0.41		68.23	78.59	75.81	0.44		67.63	81.31	77.64	0.47		54.16	89.74	80.2	0.47		60.97	86.86	79.91	0.49		63.69	88.41	81.78	0.53		59.77	89.02	81.17	0.51		58.85	90.24	81.82
0.4		100	0	26.82	0		72.16	70.1	70.66	0.38		68.83	75.71	73.87	0.41		67.32	78.98	75.85	0.44		66.12	81.64	77.47	0.46		52.49	90.24	80.12	0.46		58.7	88.02	80.15	0.48		60.52	89.35	81.62	0.52		56.29	90.24	81.13	0.5		54.47	91.07	81.25
0.5		100	0	26.82	0		71.1	70.55	70.7	0.38		68.53	76.15	74.11	0.42		64.61	80.03	75.89	0.43		64.76	82.25	77.56	0.45		50.53	90.68	79.91	0.45		56.58	89.02	80.32	0.48		57.5	90.52	81.66	0.51		54.17	90.96	81.09	0.49		51.9	92.51	81.62
0.6		100	0	26.82	0		70.04	70.77	70.57	0.37		67.77	76.43	74.11	0.41		62.64	80.76	75.89	0.41		63.7	82.81	77.68	0.45		48.56	91.41	79.91	0.45		54.92	90.02	80.6	0.48		54.02	91.13	81.17	0.49		52.81	91.74	81.29	0.49		49.63	93.01	81.37
0.7		100	0	26.82	0		70.04	70.94	70.7	0.37		67.17	76.54	74.03	0.41		61.27	81.2	75.85	0.41		62.94	83.25	77.8	0.45		48.26	91.46	79.87	0.45		54.01	90.68	80.84	0.48		51.75	92.01	81.21	0.49		49.17	92.85	81.13	0.48		46.45	93.68	81.01
0.8		100	0	26.82	0		69.59	70.99	70.62	0.37		66.11	76.76	73.9	0.4		59.62	81.92	75.94	0.4		60.82	84.09	77.84	0.44		46.89	91.57	79.58	0.44		52.5	91.29	80.88	0.48		50.23	92.9	81.46	0.49		46.75	93.57	81.01	0.47		43.87	94.12	80.64
0.9		100	0	26.82	0		69.59	71.1	70.7	0.37		65.5	76.87	73.82	0.4		57.8	82.09	75.57	0.39		58.85	84.47	77.6	0.43		45.38	91.85	79.38	0.43		50.98	91.57	80.68	0.47		48.72	93.46	81.45	0.49		44.18	94.4	80.93	0.47		41.45	94.4	80.2
1		49.52	77.11	69.69	0.27		36.59	85.63	72.49	0.25		11.33	97.11	74.11	0.16		17.57	93.74	73.3	0.17		15.29	95.84	74.23	0.19		6.66	99.17	74.35	0.17		23.61	96.01	76.58	0.3		29.06	96.51	78.41	0.37		25.74	96.84	77.76	0.34		28.73	97.06	78.73
* Bold are performances with maximum MCC (Threshold 0.0 or close to 0.0 preferred)
** Bold and italic are performances where gap between sensitivity and specificity are minimum
Table 7. Prediction results of tRNAscan-SE based approach for uridine modifications (UMs) on the tRNA-136 dataset.
		Window3		AUC=0.787			Window5		AUC=0.807			Window7		AUC=0.815			Window9		AUC=0.842			Window11		AUC=0.862			Window13		AUC=0.873			Window15		AUC=0.869			Window17		AUC=0.901			Window19		AUC=0.925			Window21		AUC=0.921
Thr		SN	SP	ACC	MCC		SN	SP	ACC	MCC		SN	SP	ACC	MCC		SN	SP	ACC	MCC		SN	SP	ACC	MCC		SN	SP	ACC	MCC		SN	SP	ACC	MCC		SN	SP	ACC	MCC		SN	SP	ACC	MCC		SN	SP	ACC
-1		97.73	39.99	55.48	0.37		96.52	36.38	52.52	0.33		95.01	47.98	60.59	0.4		96.97	45.75	59.5	0.4		95.76	53.75	65.02	0.45		97.88	49.31	62.34	0.43		95.61	55.3	66.11	0.46		93.79	52.97	63.92	0.42		95.15	63.28	71.83	0.52		95.76	65.33	73.5
-0.9		95.61	47.43	60.35	0.4		94.86	46.98	59.82	0.39		89.26	67.94	73.66	0.51		91.83	67.5	74.03	0.53		91.68	71.72	77.07	0.56		95	68.11	75.32	0.56		92.58	70.49	76.42	0.56		89.71	76.71	80.2	0.6		93.19	81.14	84.37	0.68		93.49	80.14	83.73
-0.8		94.7	48.7	61.04	0.4		94.7	47.64	60.27	0.39		89.26	68.33	73.95	0.51		91.68	68.17	74.47	0.53		91.38	72.55	77.6	0.57		95	69.55	76.38	0.57		91.37	71.88	77.11	0.56		89.56	82.36	84.29	0.66		93.03	82.36	85.23	0.69		93.34	81.09	84.37
-0.7		94.25	50.14	61.97	0.4		94.7	49.09	61.32	0.4		89.11	68.72	74.19	0.51		91.68	69.06	75.12	0.54		90.77	73.33	78.01	0.57		94.7	70.88	77.27	0.58		89.71	74.21	78.37	0.57		89.56	85.3	86.44	0.7		92.73	83.53	86	0.7		93.04	82.09	85.02
-0.6		94.25	50.2	62.01	0.41		94.7	49.48	61.61	0.4		89.11	68.72	74.19	0.51		91.52	69.94	75.73	0.55		90.47	74.1	78.49	0.58		94.7	71.72	77.88	0.59		88.66	75.38	78.93	0.58		89.56	85.75	86.77	0.7		92.58	84.25	86.49	0.71		92.89	82.86	85.55
-0.5		93.95	51.81	63.11	0.42		94.25	50.98	62.58	0.41		89.11	68.89	74.31	0.51		91.52	70.27	75.98	0.55		90.17	74.49	78.7	0.58		94.25	72.94	78.65	0.6		87.75	76.93	79.83	0.59		89.26	86.41	87.18	0.71		92.58	84.91	86.98	0.72		92.89	83.58	86.08
-0.4		93.5	54.03	64.61	0.43		94.25	52.47	63.68	0.42		89.11	69.28	74.6	0.52		91.52	70.5	76.14	0.55		88.95	75.54	79.14	0.58		93.94	73.44	78.94	0.6		87.44	78.43	80.84	0.6		88.35	86.8	87.22	0.71		92.58	85.3	87.26	0.72		92.73	84.02	86.36
-0.3		93.5	54.03	64.61	0.43		93.5	56.8	66.64	0.45		87.29	70.33	74.88	0.51		91.52	71.22	76.67	0.56		87.59	76.6	79.55	0.58		93.79	73.99	79.3	0.6		87.29	79.15	81.33	0.6		87.89	87.08	87.3	0.71		92.13	85.41	87.22	0.72		92.58	84.3	86.52
-0.2		93.5	54.69	65.1	0.43		93.5	57.25	66.97	0.45		86.08	71.39	75.33	0.51		91.52	71.44	76.83	0.56		87.29	77.09	79.83	0.58		93.64	74.43	79.59	0.61		87.14	79.65	81.66	0.61		87.44	87.41	87.42	0.71		91.83	85.91	87.5	0.73		92.28	84.58	86.65
-0.1		93.2	56.57	66.4	0.45		93.2	59.13	68.27	0.47		86.08	71.77	75.61	0.52		91.52	72.39	77.52	0.57		86.08	78.26	80.36	0.58		93.34	75.43	80.24	0.61		85.93	80.7	82.1	0.61		87.14	87.96	87.74	0.71		90.62	86.36	87.5	0.72		92.28	84.97	86.93
0		93.2	56.63	66.44	0.45		93.2	59.13	68.27	0.47		85.17	73.16	76.38	0.52		91.22	72.99	77.88	0.58		85.17	79.04	80.68	0.59		93.34	75.76	80.48	0.62		85.93	80.87	82.23	0.61		86.53	87.96	87.58	0.71		88.81	87.47	87.82	0.72		92.28	85.19	87.1
0.1		92.59	58.63	67.74	0.46		93.2	59.13	68.27	0.47		84.57	74.21	76.99	0.53		91.22	73.05	77.92	0.58		84.57	79.43	80.8	0.59		93.34	76.1	80.72	0.62		85.48	81.15	82.3	0.61		86.38	87.96	87.54	0.71		88.65	87.8	88.03	0.72		92.13	85.75	87.46
0.2		92.59	59.4	68.3	0.46		92.59	61.13	69.56	0.48		83.96	74.77	77.23	0.53		90.92	73.16	77.92	0.57		84.42	79.65	80.93	0.59		93.34	76.21	80.81	0.62		84.42	81.97	82.63	0.61		86.38	87.96	87.54	0.71		88.35	88.13	88.19	0.72		91.98	86.08	87.66
0.3		92.59	60.35	69	0.47		92.59	61.13	69.56	0.48		83.96	74.88	77.32	0.53		90.46	73.6	78.12	0.57		84.11	79.93	81.05	0.59		93.19	76.37	80.89	0.62		81.09	82.7	82.26	0.6		86.08	87.96	87.46	0.7		88.05	88.35	88.27	0.73		91.83	86.35	87.83
0.4		92.59	60.35	69	0.47		92.14	61.9	70.01	0.48		83.96	74.88	77.32	0.53		90.31	73.77	78.21	0.58		83.66	80.43	81.29	0.59		93.04	76.65	81.05	0.63		79.73	82.75	81.94	0.58		85.48	88.24	87.5	0.7		86.53	89.02	88.35	0.72		90.77	86.91	87.95
0.5		92.14	61.9	70.01	0.48		92.14	61.96	70.05	0.48		83.96	74.93	77.36	0.53		89.56	74.16	78.29	0.57		83.66	80.43	81.29	0.59		92.58	76.87	81.09	0.62		78.67	82.86	81.74	0.58		85.48	88.35	87.58	0.7		85.47	89.24	88.23	0.72		89.56	87.41	87.99
0.6		92.14	61.96	70.05	0.48		92.14	62.29	70.29	0.48		83.96	75.43	77.72	0.54		89.56	74.38	78.45	0.58		83.66	80.48	81.33	0.59		92.58	76.93	81.13	0.62		78.07	83.2	81.82	0.57		85.48	88.52	87.7	0.71		84.87	89.3	88.11	0.71		88.65	87.69	87.95
0.7		92.14	61.96	70.05	0.48		91.68	63.95	71.39	0.49		83.96	75.71	77.92	0.54		89.41	74.71	78.65	0.58		83.51	80.48	81.29	0.59		91.53	77.15	81.01	0.62		77.16	83.64	81.9	0.57		85.33	88.68	87.78	0.71		84.11	89.74	88.23	0.71		87.75	87.85	87.83
0.8		92.14	61.96	70.05	0.48		90.93	66	72.69	0.5		83.96	75.93	78.08	0.54		89.26	74.88	78.73	0.58		83.21	80.54	81.25	0.59		90.92	77.49	81.09	0.62		73.38	85.74	82.43	0.57		85.33	88.68	87.78	0.71		83.66	89.85	88.19	0.71		86.53	88.19	87.74
0.9		91.68	62.4	70.25	0.48		90.93	66.12	72.77	0.5		83.66	75.93	78	0.54		89.11	75.16	78.9	0.58		82	81.09	81.33	0.58		89.86	77.93	81.13	0.61		71.72	85.86	82.06	0.56		85.33	88.74	87.82	0.71		83.51	89.91	88.19	0.71		85.78	88.3	87.62
1		39.2	85.03	72.73	0.27		45.66	84.19	73.87	0.31		34.04	88.8	74.11	0.26		34.07	91.52	76.1	0.31		44.19	90.85	78.33	0.4		41.91	91.63	78.29	0.39		30.37	94.23	77.11	0.32		51.46	95.4	83.61	0.55		51.57	96.84	84.7	0.58		58.24	94.34	84.66
* Bold are performances with maximum MCC (Threshold 0.0 or close to 0.0 preferred)
** Bold and italic are performances where gap between sensitivity and specificity are minimum
Table 8. Prediction results of hybrid (BPP + tRNAscan-SE) approach for uridine modifications (UMs) on the tRNA-136 dataset.
Window [Binary = 17 & tRNAscan-SE = 19]						AUC=0.936
Thr		SN	SP	ACC	MCC
-1		96.37	60.89	70.42	0.51
-0.9		95.31	70.16	76.91	0.58
-0.8		94.25	76.37	81.17	0.63
-0.7		93.64	80.42	83.97	0.67
-0.6		92.13	83.3	85.67	0.69
-0.5		91.37	85.14	86.81	0.71
-0.4		90.31	86.63	87.62	0.72
-0.3		89.4	87.8	88.23	0.73
-0.2		88.64	89.35	89.17	0.75
-0.1		87.43	90.57	89.73	0.75
0		85.92	91.68	90.14	0.76
0.1		83.8	92.57	90.22	0.75
0.2		81.08	93.01	89.81	0.74
0.3		79.72	93.62	89.9	0.74
0.4		76.7	94.34	89.61	0.73
0.5		73.67	95.28	89.49	0.72
0.6		69.43	95.89	88.8	0.7
0.7		65.2	96.67	88.23	0.69
0.8		59	97.28	87.01	0.65
0.9		51.59	97.78	85.39	0.6
1		40.84	98.39	82.95	0.53
* Bold are performances with maximum MCC (Threshold 0.0 or close to 0.0 preferred)
** Bold and italic are performances where gap between sensitivity and specificity are minimum
Table 9. Prediction results of BPP approach for Uridine modifications (UMs) on the kingdom-wise (individually) tRNA-471 dataset.
		All		AUC=0.917			Archaea		AUC=0.97			Bacteria		AUC=0.907			Eukaryote-all		AUC=0.925			Eukaryote-cyto		AUC=0.949			Eukaryote-mito		AUC=0.868			Eukaryote-plastid		AUC=0.883			Virus		AUC=0.867
Thr		SN	SP	ACC	MCC		SN	SP	ACC	MCC		SN	SP	ACC	MCC		SN	SP	ACC	MCC		SN	SP	ACC	MCC		SN	SP	ACC	MCC		SN	SP	ACC	MCC		SN	SP	ACC	MCC
-1		96.03	53.16	65.11	0.45		97.67	55.51	63.21	0.41		95.81	50.91	62.44	0.42		96.74	50.11	64.15	0.45		98.87	45.96	67.44	0.49		93.53	44.64	54.49	0.32		95.14	32.93	50.66	0.28		93.31	42.78	55.44	0.34
-0.9		94.89	60.77	70.28	0.5		96.35	70.76	75.43	0.53		93.91	60.73	69.2	0.48		95.37	59.19	70.09	0.51		98.22	55.23	72.69	0.55		90.2	55.77	62.7	0.37		92.34	46.04	59.23	0.36		89.41	53.14	62.11	0.39
-0.8		93.65	66.3	73.93	0.54		95.81	81.94	84.44	0.64		92.82	67.72	74.12	0.53		94.11	65.35	74.01	0.55		97.94	61.88	76.53	0.61		86.71	63.38	68.07	0.4		92.34	58.28	67.98	0.46		88.08	62.08	68.42	0.45
-0.7		92.3	71.09	77.01	0.57		94.73	86.91	88.27	0.7		90.48	73.09	77.47	0.56		92.8	70.49	77.21	0.58		97.19	66.69	79.08	0.64		84.26	69.46	72.43	0.44		89.5	68.31	74.35	0.52		84.61	69.54	72.98	0.48
-0.6		90.67	75.79	79.94	0.6		94.18	92.38	92.59	0.79		88.94	77.76	80.54	0.6		91.66	75.66	80.48	0.62		96.91	71.81	82.01	0.68		82.03	75.53	76.84	0.48		85.34	73.86	77.13	0.54		83.27	75.16	76.84	0.53
-0.5		89.17	79.73	82.36	0.63		93.63	95.11	94.69	0.84		88.21	81.4	83.04	0.63		90.23	80	83.07	0.65		96.25	75.47	83.91	0.71		77.03	80.67	79.93	0.5		83.94	78.86	80.31	0.58		77.69	79.81	78.95	0.53
-0.4		86.79	82.98	84.04	0.65		92.72	96.94	96.05	0.88		86.27	84.51	84.89	0.65		88.29	83.96	85.26	0.68		94.75	79.9	85.92	0.73		73.17	85.15	82.73	0.53		81.87	81.63	81.7	0.59		74.14	86.26	82.81	0.58
-0.3		84.76	85.58	85.35	0.67		92.72	98.02	96.91	0.9		83.87	86.8	85.97	0.67		85.37	86.86	86.41	0.69		93.36	83.04	87.22	0.75		66.71	89.03	84.52	0.54		79.03	84.14	82.7	0.6		65.5	91.98	84.91	0.59
-0.2		82.11	87.76	86.18	0.68		91.81	98.31	97.04	0.91		82.55	88.66	87.01	0.68		82.3	89.4	87.26	0.7		91.66	85.86	88.21	0.76		63.04	91.78	85.97	0.56		74.1	88.83	84.69	0.63		65.5	94.32	86.67	0.64
-0.1		78.85	89.64	86.64	0.68		90.72	99.09	97.41	0.92		79.59	90.13	87.34	0.68		78.81	91.14	87.42	0.7		90.16	88.1	88.93	0.78		59.88	93.93	87.06	0.58		69.13	90.78	84.69	0.62		61.72	95.29	86.32	0.63
0		76.07	91.38	87.11	0.68		87.94	99.38	97.16	0.91		76.32	91.13	87.25	0.67		76.18	92.76	87.77	0.71		88.37	90.22	89.46	0.78		53.11	95.66	87.06	0.56		64.35	92.17	84.29	0.6		55.59	95.29	84.56	0.58
0.1		73.28	92.67	87.27	0.68		85.03	99.54	96.79	0.89		74.42	92.33	87.67	0.68		71.9	93.89	87.27	0.69		86.69	92.26	89.99	0.79		48.64	96.54	86.87	0.55		58.73	94.96	84.69	0.61		51.34	97.18	84.91	0.58
0.2		69.81	93.94	87.21	0.67		82.25	99.54	96.3	0.87		71.18	92.9	87.25	0.66		67.96	95.2	86.99	0.68		83.97	93.47	89.61	0.78		42.88	97.57	86.53	0.53		54.44	96.36	84.5	0.6		46.06	98.11	84.21	0.56
0.3		65.31	94.95	86.69	0.65		80.94	99.54	96.05	0.86		67.44	93.78	86.96	0.64		63.84	96.28	86.51	0.67		80.95	94.5	89	0.77		38.19	98.23	86.12	0.51		48.87	97.77	83.9	0.58		41.52	99.1	83.86	0.55
0.4		61.24	95.84	86.19	0.64		75.66	99.7	95.19	0.84		63.16	94.36	86.3	0.62		59.91	96.9	85.76	0.65		77.4	95.39	88.09	0.75		35.03	98.88	86.01	0.5		45.42	98.05	83.1	0.56		37.41	99.55	83.16	0.53
0.5		57.76	96.37	85.61	0.62		71.09	99.7	94.32	0.81		59.89	95.19	86.07	0.61		55.74	97.44	84.88	0.63		72.05	95.9	86.23	0.72		30.22	99.12	85.23	0.46		43.3	98.33	82.71	0.55		33.51	99.55	82.11	0.5
0.6		53.49	96.86	84.77	0.6		65.25	99.85	93.46	0.77		55.48	95.76	85.36	0.59		50.99	97.91	83.78	0.6		67.84	96.28	84.75	0.69		25.76	99.35	84.52	0.43		37.7	98.62	81.32	0.51		30.51	99.55	81.4	0.47
0.7		49.21	97.27	83.87	0.57		55.78	99.85	91.6	0.71		48.64	96.22	83.94	0.54		45.96	98.3	82.54	0.57		62.42	97.18	83.07	0.66		22.43	99.58	84.04	0.41		31.45	98.62	79.53	0.45		27.59	100	81.05	0.46
0.8		44.44	97.67	82.83	0.54		50.18	99.85	90.62	0.66		43.61	96.53	82.9	0.51		41.04	98.62	81.28	0.54		55.04	97.56	80.3	0.61		18.91	99.72	83.44	0.38		27.9	99.17	78.93	0.43		21.6	100	79.65	0.41
0.9		39.44	98.01	81.68	0.51		43.66	99.85	89.51	0.62		39.91	96.65	82	0.48		35.04	98.92	79.69	0.49		46.79	97.95	77.18	0.55		14.44	99.81	82.62	0.33		23.8	99.17	77.73	0.4		17.06	100	78.6	0.35
1		31.87	98.45	79.89	0.45		36.42	99.85	88.15	0.56		30.28	97.66	80.3	0.41		27.05	99.29	77.53	0.43		35.83	98.59	73.11	0.47		9.99	99.86	81.76	0.27		16.07	99.45	75.74	0.32		11.14	100	76.84	0.25
* Bold are performances with maximum MCC (Threshold 0.0 or close to 0.0 preferred)
** Bold and italic are perfoamces where gap between sensitivity and specificity are minimum
Table 10. Prediction results of hybrid (BPP + tRNAscan-SE) approach for Uridine modifications (UMs) on the kingdom-wise (individually) tRNA-419 dataset.
		All		AUC=0.941			Archaea		AUC=0.987			Bacteria		AUC=0.931			Eukaryote-all		AUC=0.953			Eukaryote-cyto		AUC=0.959			Eukaryote-mito		AUC=0.94			Eukaryote-plastid		AUC=0.924			Virus		AUC=0.915
Thr		SN	SP	ACC	MCC		SN	SP	ACC	MCC		SN	SP	ACC	MCC		SN	SP	ACC	MCC		SN	SP	ACC	MCC		SN	SP	ACC	MCC		SN	SP	ACC	MCC		SN	SP	ACC	MCC
-1		97.99	51.17	63.68	0.45		98.89	65.52	71.66	0.5		96.17	63.38	71.75	0.52		98.62	44.49	59.95	0.42		99.74	29.83	56	0.37		97.67	31.95	45.63	0.27		98.6	11.34	36.18	0.16		98.82	20.64	41.36	0.23
-0.9		96.85	65.63	73.97	0.55		98.33	83.74	86.4	0.69		94.86	73.07	78.63	0.6		97.68	61.29	71.68	0.54		98.7	54.03	70.72	0.54		96.04	56.72	64.92	0.43		95.17	39.94	55.65	0.34		95.3	45.77	58.23	0.37
-0.8		95.48	73.97	79.71	0.62		98.33	92.1	93.2	0.81		94.86	79.73	83.59	0.67		97.17	71.75	79.01	0.62		98.19	67.48	78.96	0.64		95.24	70.5	75.64	0.54		94.46	64.09	72.75	0.53		90.53	58.05	66.25	0.43
-0.7		94.44	79.18	83.26	0.67		97.78	95.06	95.46	0.86		93.97	83.13	85.85	0.7		96.02	78.47	83.48	0.68		97.67	74.98	83.46	0.7		93.95	79.01	82.11	0.62		93.77	75.49	80.71	0.63		90.53	71.42	76.29	0.55
-0.6		93.36	82.68	85.54	0.7		97.78	97.2	97.23	0.91		92.31	85.33	87.06	0.71		95.22	83.02	86.5	0.72		97.39	81.08	87.16	0.76		92.48	84.49	86.15	0.67		93.77	82.75	85.88	0.71		85.77	77.32	79.92	0.57
-0.5		91.72	85.39	87.08	0.71		97.78	97.98	97.86	0.93		90.73	86.69	87.68	0.72		93.11	86.21	88.18	0.74		96.87	84.07	88.84	0.79		90.43	87.71	88.27	0.7		91.72	86.38	87.87	0.74		85.77	83.89	84.74	0.64
-0.4		90.32	87.47	88.23	0.73		97.22	98.44	98.11	0.94		88.88	88.05	88.21	0.72		92.09	88.03	89.19	0.76		95.8	86.91	90.22	0.8		88.14	90.52	90.01	0.73		87.48	89.98	89.26	0.75		84.59	86.07	85.97	0.66
-0.3		88.63	88.88	88.81	0.73		96.51	98.74	98.23	0.95		88.16	89.34	88.98	0.73		90.71	89.77	90.04	0.77		94.78	88.57	90.86	0.82		84.61	92.55	90.88	0.74		81.89	91.65	88.86	0.73		81.75	88.63	87.17	0.67
-0.2		86.48	90.25	89.24	0.74		95.95	98.88	98.23	0.95		87.76	90.77	89.94	0.75		89.04	91.19	90.58	0.78		94.11	90.47	91.8	0.83		80.05	94.14	91.18	0.74		79.74	93.04	89.26	0.73		78.91	93	89.58	0.72
-0.1		84.02	91.44	89.45	0.74		95.24	99.21	98.36	0.95		86.62	91.34	90.08	0.75		86.94	92.5	90.91	0.78		93.58	91.56	92.3	0.84		73.55	95.39	90.84	0.71		76.91	94.14	89.26	0.73		78.91	93.55	89.98	0.73
0		81.58	92.5	89.57	0.73		94.13	99.37	98.23	0.95		84.31	92.05	90.04	0.75		84.63	93.51	90.98	0.78		92.65	92.04	92.25	0.84		68.95	96.32	90.66	0.7		69.92	95.27	88.07	0.7		75.57	96.73	91.56	0.76
0.1		79.71	93.48	89.79	0.74		91.57	99.37	97.86	0.93		81.58	92.63	89.8	0.73		81.87	94.52	90.91	0.78		91.21	92.51	92	0.83		64.88	97.1	90.45	0.69		65.68	96.1	87.48	0.68		69.2	97.29	89.95	0.72
0.2		77.07	94.18	89.6	0.73		90.46	99.52	97.73	0.93		78.68	93.15	89.41	0.72		78.25	95.39	90.5	0.76		89.51	93.15	91.75	0.83		58.48	98.03	89.84	0.67		64.3	96.37	87.28	0.68		63.74	98.3	89.15	0.71
0.3		73.92	94.94	89.31	0.72		89.91	99.68	97.73	0.93		76.16	93.53	89.08	0.71		74.7	96.03	89.94	0.75		87.9	93.7	91.51	0.82		53.3	98.41	89.06	0.64		59.34	98.05	87.08	0.67		61.39	98.85	88.75	0.71
0.4		70.98	95.37	88.85	0.71		89.35	99.84	97.73	0.93		73.74	93.92	88.74	0.7		71.07	96.58	89.3	0.73		85.68	94.18	90.96	0.81		47.3	98.85	88.15	0.61		52.32	98.33	85.29	0.62		51.67	99.46	86.33	0.64
0.5		66.26	95.97	88.03	0.68		87.92	99.84	97.48	0.92		70.02	94.25	88.02	0.67		66.57	97.34	88.55	0.71		81.22	94.73	89.63	0.78		39.98	99.29	86.97	0.56		48.16	98.62	84.3	0.59		46.67	99.46	85.53	0.61
0.6		61.48	96.62	87.22	0.66		85.94	99.84	97.1	0.91		65.41	94.71	87.15	0.65		59.91	97.77	86.96	0.67		74.46	95.59	87.65	0.74		34.16	99.45	85.84	0.51		45.3	98.89	83.7	0.58		44.31	99.46	84.73	0.59
0.7		56.69	97.08	86.28	0.63		81.4	99.84	96.34	0.88		60.7	95.55	86.57	0.63		53.24	98.15	85.32	0.62		67.62	96.86	85.88	0.7		27.71	99.73	84.72	0.47		43.28	99.17	83.3	0.57		35.08	99.46	81.92	0.51
0.8		49.79	97.39	84.66	0.58		73.89	99.84	94.96	0.83		56.04	95.81	85.56	0.6		45.62	98.49	83.4	0.57		57.04	97.49	82.32	0.63		20.24	99.78	83.24	0.39		32.85	99.17	80.32	0.48		28.21	99.46	79.91	0.44
0.9		42.76	97.87	83.14	0.53		63.67	99.84	93.2	0.76		51.65	96.46	84.89	0.57		36.67	98.78	81.06	0.5		47.3	97.96	79.01	0.56		12.44	99.84	81.68	0.3		24.47	99.17	77.93	0.4		21.35	100	78.72	0.4
1		30.92	98.66	80.55	0.45		49.4	99.84	90.55	0.66		41.09	97.63	83.06	0.52		26.32	99.25	78.43	0.42		29.02	98.75	72.69	0.42		7.5	99.84	80.63	0.23		14.64	99.45	75.35	0.31		11.15	100	76.72	0.25
* Bold are performances with maximum MCC (Threshold 0.0 or close to 0.0 preferred)
** Bold and italic are perfoamces where gap between sensitivity and specificity are minimum
Table 11. Prediction performacne (MCC) of BPP and tRNAscan-SE based approaches using different window sizes.
Window Size	BPP	tRNAscan-SE
3	0.39	0.48
5	0.52	0.5
7	0.62	0.54
9	0.66	0.58
11	0.68	0.59
13	0.7	0.63
15	0.7	0.61
17	0.72	0.71
19	0.71	0.73
21	0.7	0.73
23	0.7	0.73
25	0.71	0.74
[truncated: 9 more columns]

## Sheet: Y
Table 1. Prediction results of binary profile of patterns (BPP) based approach for Pseudouridine modifications on the tRNA-136 dataset.
		Window17		AUC=0.986
Thr		SN	SP	ACC	MCC
-1		99.26	43.76	66.26	0.48
-0.9		99.26	56.23	73.68	0.58
-0.8		99.26	67.93	80.64	0.67
-0.7		98.88	76.84	85.78	0.75
-0.6		98.51	82.93	89.26	0.8
-0.5		98.51	87.27	91.83	0.85
-0.4		98.14	90.06	93.34	0.87
-0.3		97.76	92.35	94.55	0.89
-0.2		97.02	95.4	96.06	0.92
-0.1		96.64	96.17	96.37	0.93
0		94.76	96.94	96.06	0.92
0.1		90.29	98.22	95.01	0.9
0.2		86.56	98.47	93.65	0.87
0.3		83.57	98.72	92.59	0.85
0.4		79.45	99.23	91.23	0.82
0.5		73.49	99.23	88.81	0.78
0.6		69	99.74	87.3	0.75
0.7		61.54	99.74	84.27	0.69
0.8		52.96	99.74	80.79	0.63
0.9		49.23	99.74	79.27	0.6
1		37.66	99.74	74.59	0.51
* Bold are performances with maximum MCC (Threshold 0.0 or close to 0.0 preferred)
Table 2. Prediction results of tRNAscan-SE based approach for Pseudouridine modifications on the tRNA-136 dataset.
		Window19		AUC=0.985
Thr		SN	SP	ACC	MCC
-1		98.88	49.6	69.59	0.52
-0.9		98.88	92.1	94.86	0.9
-0.8		98.88	92.1	94.86	0.9
-0.7		98.88	92.1	94.86	0.9
-0.6		98.88	92.87	95.31	0.91
-0.5		98.88	93.12	95.46	0.91
-0.4		98.88	93.89	95.92	0.92
-0.3		98.88	97.2	97.88	0.96
-0.2		98.88	97.45	98.03	0.96
-0.1		98.51	97.96	98.18	0.96
0		98.14	97.96	98.03	0.96
0.1		96.28	98.46	97.58	0.95
0.2		95.16	98.72	97.28	0.94
0.3		94.05	98.72	96.82	0.93
0.4		92.55	98.72	96.21	0.92
0.5		90.69	98.72	95.46	0.91
0.6		89.94	98.72	95.16	0.9
0.7		88.07	98.72	94.4	0.88
0.8		88.07	98.72	94.4	0.88
0.9		88.07	98.72	94.4	0.88
1		73.89	99.23	88.95	0.78
* Bold are performances with maximum MCC (Threshold 0.0 or close to 0.0 preferred)
** Bold and italic are perfoamces where gap between sensitivity and specificity are minimum
Table 3. Prediction results of hybrid approach for Pseudouridine modifications on the tRNA-136 dataset.
Hybrid [Binary(17)+tRNAscan-SE(19)]						AUC=0.983
Thr		SN	SP	ACC	MCC
-1		98.51	72.01	82.75	0.7
-0.9		98.51	82.95	89.26	0.8
-0.8		98.51	90.58	93.8	0.88
-0.7		98.13	93.38	95.31	0.91
-0.6		98.13	96.17	96.98	0.94
-0.5		98.13	97.7	97.88	0.96
-0.4		98.13	98.21	98.18	0.96
-0.3		98.13	98.47	98.33	0.96
-0.2		98.13	98.72	98.49	0.97
-0.1		98.13	98.72	98.49	0.97
0		97.39	98.98	98.33	0.96
0.1		97.39	98.98	98.33	0.96
0.2		96.65	98.98	98.03	0.96
0.3		96.27	98.98	97.88	0.95
0.4		95.9	98.98	97.73	0.95
0.5		94.78	99.23	97.43	0.95
0.6		94.04	99.23	97.13	0.94
0.7		92.91	99.23	96.67	0.93
0.8		89.17	99.23	95.16	0.9
0.9		84.7	99.23	93.35	0.87
1		72.4	99.23	88.35	0.77
* Bold are performances with maximum MCC (Threshold 0.0 or close to 0.0 preferred)
** Bold and italic are perfoamces where gap between sensitivity and specificity are minimum
Table 4. Prediction results of BPP approach for Pseudouridine modifications on the kingdom-wise tRNA-471 dataset.
		All		AUC=0.974			Archaea		AUC=0.933			Bacteria		AUC=0.987			Eukaryote-all		AUC=0.964			Eukaryote-cyto		AUC=0.963			Eukaryote-mito		AUC=0.952			Eukaryote-plastid		AUC=0.975			Virus		AUC=0.88
Thr		SN	SP	ACC	MCC		SN	SP	ACC	MCC		SN	SP	ACC	MCC		SN	SP	ACC	MCC		SN	SP	ACC	MCC		SN	SP	ACC	MCC		SN	SP	ACC	MCC		SN	SP	ACC	MCC
-1		99.21	46.94	70.67	0.52		94.76	53.03	78	0.54		100	52.51	69.04	0.52		99.39	38.05	67.49	0.47		99.5	36.17	63.63	0.44		100	20.78	67.04	0.37		100	13.64	48.74	0.22		100	17.33	47.14	0.25
-0.9		98.77	56.76	75.83	0.6		94.76	58.96	80.66	0.59		98.22	65.45	77.1	0.61		99.17	48.28	72.69	0.54		99.02	51.55	72.07	0.55		100	25.73	69.07	0.41		100	30.22	58.57	0.38		97.14	26.41	51.24	0.28
-0.8		98.34	64.69	79.96	0.65		94.76	68.12	84	0.66		97.55	75.66	83.51	0.7		98.46	56.04	76.4	0.59		99.02	57.68	75.54	0.6		100	32.19	71.85	0.46		100	48.43	69.09	0.53		94.28	34.74	53.91	0.3
-0.7		97.99	72.61	84.13	0.72		94.76	69.55	84.67	0.67		95.78	81.86	86.99	0.75		98.2	61.95	79.37	0.64		97.85	64.86	79.2	0.64		100	41.03	75.56	0.54		100	59.14	75.39	0.61		91.43	49.86	61.91	0.39
-0.6		97.45	78.06	86.86	0.76		93.43	73.85	86	0.7		95.78	88.27	91.03	0.81		97.72	68.89	82.69	0.69		97.61	72.06	83.22	0.7		100	48.96	78.89	0.6		100	71.78	83.18	0.72		91.43	54.18	64.67	0.42
-0.5		96.67	82.49	88.93	0.79		93.43	77.27	87.34	0.72		95.78	91.53	93.23	0.86		97.49	75.51	86.06	0.74		95.69	78.53	86.03	0.74		99.03	56.6	81.48	0.64		100	76.24	85.98	0.75		91.43	61.74	70.19	0.48
-0.4		95.87	85.4	90.16	0.81		93.43	77.27	87.34	0.72		95.22	94.64	95.06	0.89		96.65	80.59	88.29	0.78		95.1	82.84	88.19	0.77		98.72	62.72	83.89	0.68		98.57	79.96	87.39	0.77		86.98	74.31	75.71	0.53
-0.3		95.43	88.1	91.43	0.83		93.43	80.13	88	0.75		95.22	95.45	95.6	0.9		95.08	83.74	89.2	0.79		93.32	86.82	89.69	0.79		97.47	68.96	85.74	0.71		98.57	88.35	92.26	0.85		86.98	81.57	79.72	0.6
-0.2		94.9	90.86	92.7	0.85		93.43	80.13	88	0.75		92.12	97.43	95.78	0.91		93.49	86.27	89.77	0.8		92.14	89.65	90.82	0.81		96.22	74.9	87.41	0.74		93.9	88.35	90.2	0.81		86.98	84.07	81.05	0.63
-0.1		93.49	92.46	92.94	0.86		93.43	81.56	88.67	0.76		91.56	98.6	96.34	0.91		92.66	89.5	91.03	0.82		89.51	92.16	91.01	0.81		93.93	78.03	87.41	0.74		92.57	92.2	91.6	0.84		84.13	85.89	81.14	0.63
0		91.39	94.42	93.06	0.86		93.43	87.19	91.33	0.81		90.45	98.6	95.97	0.91		90.97	92	91.49	0.83		87.01	93.61	90.73	0.81		91.68	83.43	88.33	0.76		85.24	93.31	89.48	0.78		84.13	90.65	83.81	0.67
0.1		88.52	96.23	92.74	0.86		92.56	87.19	90.67	0.8		87.2	99.2	95.24	0.89		87.78	94.05	91.03	0.82		82.86	95.35	89.98	0.79		87.87	86.92	87.59	0.75		80.74	96.54	90.2	0.79		81.27	95.71	86.67	0.72
0.2		86.16	96.89	92.02	0.84		91.56	87.19	90	0.79		85.62	99.73	95.05	0.89		84.37	95.36	90.06	0.8		79.91	96.3	89.13	0.78		83.46	91.88	87.04	0.74		71.81	96.54	86.7	0.72		72.7	95.71	82.67	0.65
0.3		82.99	97.61	90.99	0.82		91.56	87.19	90	0.79		83.84	100	94.69	0.88		79.64	96.65	88.46	0.78		77.04	98.1	88.95	0.78		78.96	94.7	85.56	0.73		64.95	98.82	85.3	0.7		68.25	97.14	81.33	0.63
0.4		79.5	98.19	89.72	0.8		90.38	87.19	89.33	0.77		81.84	100	94.14	0.87		75.9	97.4	87.08	0.76		73.37	98.24	87.44	0.75		72.28	95.12	81.85	0.67		59.79	98.82	83.2	0.66		63.81	100	81.33	0.69
0.5		76.46	98.55	88.53	0.78		89.51	90.27	90	0.78		79.01	100	93.22	0.85		70.55	97.96	84.86	0.72		66.76	98.89	85.01	0.71		63.61	96.88	77.59	0.61		53.69	98.82	80.44	0.61		58.09	100	78.67	0.65
0.6		72.39	98.85	86.86	0.75		84.14	90.27	86.67	0.73		76.26	100	92.31	0.83		65.86	98.17	82.74	0.68		60.91	98.89	82.48	0.66		54.78	97.85	72.78	0.55		52.26	100	80.44	0.62		52.38	100	76	0.6
0.7		66.31	99.06	84.21	0.7		81.02	91.81	85.33	0.71		73.12	100	91.21	0.8		59.59	98.48	79.88	0.64		54.63	98.89	79.57	0.62		46.04	99.18	68.15	0.5		44.4	100	76.99	0.56		50.16	100	74.67	0.58
0.8		60.27	99.35	81.63	0.66		79.15	91.81	84	0.69		67.35	100	89.2	0.76		51.81	98.92	76.4	0.58		48.16	98.89	76.76	0.57		38.02	99.18	63.52	0.44		34.64	100	73.5	0.48		43.49	100	73.24	0.54
0.9		53.12	99.35	78.37	0.61		71.98	93.81	80.66	0.64		59.21	100	86.27	0.7		44.42	99.25	72.97	0.53		40.68	98.89	73.39	0.51		30.11	99.59	59.07	0.38		21.45	100	68.57	0.35		31.11	100	69.14	0.37
1		44.37	99.49	74.48	0.54		62.99	98	76.67	0.61		48.99	100	82.79	0.62		34.65	99.45	68.4	0.45		31.33	99.04	69.45	0.43		20.03	100	53.34	0.3		9.86	100	63.7	0.18		24.44	100	67.71	0.26
* Bold are performances with maximum MCC (Threshold 0.0 or close to 0.0 preferred)
** Bold and italic are perfoamces where gap between sensitivity and specificity are minimum
Table 5. Prediction results of hybrid (BPP + tRNAscan-SE) approach for Pseudouridine modifications on the kingdom-wise tRNA-419 dataset.
		All		AUC=0.986			Archaea		AUC=0.945			Bacteria		AUC=0.996			Eukaryote-all		AUC=0.985			Eukaryote-cyto		AUC=0.981			Eukaryote-mito		AUC=0.992			Eukaryote-plastid		AUC=0.999			Virus		AUC=0.961
Thr		SN	SP	ACC	MCC		SN	SP	ACC	MCC		SN	SP	ACC	MCC		SN	SP	ACC	MCC		SN	SP	ACC	MCC		SN	SP	ACC	MCC		SN	SP	ACC	MCC		SN	SP	ACC	MCC
-1		99.46	50.42	72.05	0.55		95.14	45.97	76.3	0.48		99.35	62.2	75.18	0.6		99.82	39.81	67.73	0.48		100	36.08	63.15	0.44		100	42.54	74.11	0.54		100	13.26	48.77	0.23		100	7.94	39.01	0.12
-0.9		99.03	66.86	81.03	0.67		95.14	63.83	82.41	0.63		99.35	77.27	84.96	0.73		99.52	58.82	77.67	0.63		99.68	56.48	74.77	0.59		100	54.17	79.33	0.62		100	49.71	69.78	0.54		100	21.29	48.24	0.26
-0.8		98.3	77.94	86.87	0.76		95.14	76.38	86.48	0.73		99.35	85.02	90.03	0.81		98.89	70.2	83.47	0.71		98.91	67.84	80.98	0.67		100	61.98	82.89	0.69		100	71.96	83.13	0.71		96	33.24	54.4	0.33
-0.7		98.19	84.58	90.54	0.82		95.14	82.33	89.2	0.78		99.35	88.17	92.1	0.84		98.74	78.47	87.82	0.78		98.66	76.06	85.6	0.74		100	69.44	86.44	0.75		100	82.74	89.43	0.81		96	53.45	68.02	0.49
-0.6		97.99	89.49	93.22	0.87		95.14	85.88	90.55	0.81		99.35	91.93	94.54	0.89		98.58	85.14	91.37	0.84		98.34	81.95	88.77	0.79		100	77.52	89.98	0.81		100	88.78	92.93	0.87		96	75.07	81.76	0.68
-0.5		97.99	92.29	94.78	0.9		93.89	87.42	90.55	0.81		99.35	94.19	96.05	0.92		98.58	88.66	93.26	0.87		97.52	87.14	91.42	0.84		99.15	84.1	92.48	0.85		100	93.06	95.76	0.92		92	88.38	89.34	0.78
-0.4		97.87	94.31	95.86	0.92		93.89	91.83	92.55	0.84		98.85	97.07	97.74	0.95		98.58	91.48	94.78	0.9		97.52	90.55	93.4	0.87		98.72	86.75	93.31	0.87		100	96.35	97.88	0.96		92	93.74	92.31	0.84
-0.3		97.55	95.72	96.52	0.93		93.89	91.83	92.55	0.84		98.85	97.99	98.3	0.96		98.26	93.38	95.65	0.91		96.86	93.72	94.98	0.9		98.72	90.98	95.19	0.91		98	98.89	98.57	0.97		92	100	96.92	0.94
-0.2		97.55	96.49	96.94	0.94		93.89	93.16	93.22	0.86		98.35	98.82	98.68	0.97		98.08	94.76	96.3	0.93		96.86	96.12	96.43	0.93		98.34	93.71	96.23	0.93		98	98.89	98.57	0.97		92	100	96.92	0.94
-0.1		97.44	97.05	97.22	0.94		93.89	93.16	93.22	0.86		96.21	98.82	97.93	0.95		97.59	95.81	96.66	0.93		94.57	96.84	95.91	0.91		97.98	95.49	96.86	0.94		98	100	99.29	0.98		88	100	95.39	0.91
0		96.8	97.72	97.32	0.95		93.89	93.16	93.22	0.86		95.06	99.13	97.74	0.95		97.14	96.48	96.81	0.94		93.58	97.07	95.64	0.91		96.44	96.76	96.65	0.93		95.5	100	98.57	0.97		88	100	95.39	0.91
0.1		96.05	97.81	97.03	0.94		93.89	94.7	93.91	0.87		94.56	99.13	97.55	0.95		96.4	96.93	96.66	0.93		89.4	97.28	94.19	0.88		96.02	96.76	96.44	0.93		92.5	100	97.19	0.94		88	100	95.39	0.91
0.2		95.28	98.15	96.89	0.94		92.56	94.7	93.24	0.86		94.1	99.43	97.55	0.95		95.41	97.2	96.37	0.93		87.02	97.51	93.27	0.86		95.25	96.76	96.03	0.92		89.4	100	95.81	0.91		83	100	93.85	0.87
0.3		93.47	98.4	96.24	0.92		91.56	94.7	92.55	0.85		92.1	99.43	96.8	0.93		93.22	97.45	95.5	0.91		83.9	97.92	92.08	0.84		93.6	97.17	95.4	0.91		87.97	100	95.12	0.9		79	100	92.31	0.84
0.4		91.75	98.65	95.62	0.91		90.69	94.7	91.89	0.84		90.02	99.43	96.05	0.91		91.06	97.85	94.71	0.89		81.97	98.15	91.42	0.83		93.26	98.17	95.61	0.91		84.64	100	93.72	0.87		71.14	100	89.34	0.78
0.5		88.91	98.81	94.45	0.89		90.69	94.7	91.89	0.84		87.8	99.43	95.3	0.9		87.21	97.85	92.89	0.86		76.61	98.35	89.18	0.79		89.08	98.17	93.31	0.87		81.97	100	92.34	0.85		62.14	100	86.26	0.7
0.6		83.95	98.81	92.24	0.85		87.51	94.7	89.84	0.8		85.23	99.43	94.36	0.88		81.32	98.49	90.5	0.82		70.37	98.35	86.66	0.73		81.51	98.59	89.35	0.8		71.88	100	88.15	0.77		47.43	100	80.33	0.54
0.7		77.63	99.14	89.65	0.8		82.22	96.24	87.1	0.76		82.62	99.73	93.61	0.86		74.19	98.76	87.31	0.76		61.9	98.55	82.97	0.67		75.77	99.04	86.43	0.76		63.69	100	84.68	0.71		44.57	100	78.9	0.52
0.8		68.71	99.31	85.79	0.73		78.97	97.78	85.7	0.74		77.86	99.73	91.92	0.83		60.79	99.04	81.15	0.66		52.25	98.99	79	0.6		69.27	99.46	83.09	0.71		54.52	100	81.18	0.64		31.71	100	75.94	0.43
0.9		56.27	99.48	80.42	0.64		75.51	97.78	83.68	0.7		74.57	99.73	90.79	0.8		46.07	99.29	74.47	0.55		41.76	99.24	74.64	0.52		57.89	100	77.04	0.62		41.67	100	76.28	0.54		23.71	100	72.86	0.37
1		42.76	99.75	74.54	0.54		67.19	97.78	78.23	0.64		62.25	100	87.03	0.72		31.24	99.58	67.66	0.43		29.95	99.24	69.61	0.43		38.85	100	66.6	0.47		16.43	100	66.5	0.27		16.86	100	69.89	0.27
* Bold are performances with maximum MCC (Threshold 0.0 or close to 0.0 preferred)
** Bold and italic are perfoamces where gap between sensitivity and specificity are minimum

## Sheet: D
Table 1. Prediction results of binary profile of patterns (BPP) based approach for Dihydrouridine modifications on the tRNA-136 dataset.
		Window17		AUC=0.986
Thr		SN	SP	ACC	MCC
-1		99.51	52.63	67.32	0.5
-0.9		99.51	65.86	76.4	0.61
-0.8		99.51	72.24	80.79	0.66
-0.7		99.51	78.41	85.02	0.73
-0.6		99.04	83.48	88.35	0.77
-0.5		98.08	88.55	91.53	0.83
-0.4		97.12	91.19	93.04	0.85
-0.3		94.7	93.83	94.1	0.87
-0.2		93.25	95.37	94.7	0.88
-0.1		91.82	96.47	95.01	0.88
0		90.86	97.79	95.61	0.9
0.1		88.93	98.46	95.46	0.89
0.2		86.05	98.68	94.71	0.88
0.3		82.17	98.9	93.64	0.85
0.4		79.27	99.12	92.89	0.83
0.5		71.55	99.12	90.47	0.78
0.6		64.27	99.12	88.2	0.72
0.7		57.04	99.34	86.08	0.68
0.8		48.33	99.34	83.36	0.61
0.9		40.6	99.34	80.94	0.54
1		32.89	99.56	78.67	0.48
* Bold are performances with maximum MCC (Threshold 0.0 or close to 0.0 preferred)
** Bold and italic are perfoamces where gap between sensitivity and specificity are minimum
Table 2. Prediction results of tRNAscan-SE based approach for Dihydrouridine modifications on the tRNA-136 dataset.
		Window19		AUC=0.985
Thr		SN	SP	ACC	MCC
-1		100	67.82	77.92	0.64
-0.9		100	84.81	89.56	0.8
-0.8		100	85.24	89.87	0.8
-0.7		100	86.35	90.62	0.81
-0.6		100	87.23	91.23	0.83
-0.5		100	88.11	91.83	0.84
-0.4		100	89.87	93.05	0.86
-0.3		100	92.52	94.86	0.89
-0.2		100	96.47	97.58	0.95
-0.1		99.52	96.47	97.43	0.94
0		99.52	96.69	97.58	0.95
0.1		99.52	96.69	97.58	0.95
0.2		95.62	97.36	96.82	0.93
0.3		91.8	97.36	95.61	0.9
0.4		89.36	97.36	94.85	0.88
0.5		85.03	97.36	93.49	0.85
0.6		84.06	97.36	93.19	0.84
0.7		76.85	97.58	91.07	0.79
0.8		74.95	97.58	90.47	0.78
0.9		72.54	97.8	89.86	0.76
1		42.13	98.46	80.79	0.53
* Bold are performances with maximum MCC (Threshold 0.0 or close to 0.0 preferred)
** Bold and italic are perfoamces where gap between sensitivity and specificity are minimum
Table 3. Prediction results of hybrid (BPP + tRNAscan-SE) approach for Dihydrouridine modifications on the tRNA-136 dataset.
Hybrid [Binary(17)+tRNAscan-SE(19)]						AUC=0.991
Thr		SN	SP	ACC	MCC
-1		100	83.48	88.66	0.79
-0.9		100	88.1	91.83	0.84
-0.8		100	92.73	95.01	0.9
-0.7		100	94.71	96.37	0.92
-0.6		100	94.93	96.52	0.92
-0.5		100	95.81	97.13	0.94
-0.4		100	96.03	97.28	0.94
-0.3		100	96.47	97.58	0.95
-0.2		100	96.92	97.88	0.95
-0.1		100	97.36	98.18	0.96
0		100	97.36	98.18	0.96
0.1		99.52	97.36	98.03	0.96
0.2		99.52	97.36	98.03	0.96
0.3		98.57	97.36	97.73	0.95
0.4		98.57	97.36	97.73	0.95
0.5		97.62	97.36	97.43	0.94
0.6		97.14	97.58	97.43	0.94
0.7		93.76	97.58	96.37	0.92
0.8		86.5	98.46	94.7	0.88
0.9		77.83	98.9	92.29	0.82
1		63.3	99.12	87.89	0.72
* Bold are performances with maximum MCC (Threshold 0.0 or close to 0.0 preferred)
** Bold and italic are perfoamces where gap between sensitivity and specificity are minimum
Table 4. Prediction results of BPP approach for Dihydrouridine modifications on the kingdom-wise tRNA-471 dataset.
		All		AUC=0.987			Bacteria		AUC=0.997			Eukaryote-all		AUC=0.977			Eukaryote-cyto		AUC=0.981			Eukaryote-mito		AUC=0.970			Eukaryote-plastid		AUC=0.977			Virus		AUC=0.895
Thr		SN	SP	ACC	MCC		SN	SP	ACC	MCC		SN	SP	ACC	MCC		SN	SP	ACC	MCC		SN	SP	ACC	MCC		SN	SP	ACC	MCC		SN	SP	ACC	MCC
-1		99.76	64.81	75.67	0.6		99.33	59.34	72.34	0.56		99.41	55.72	70.34	0.54		100	49.86	68.8	0.52		99.29	39.99	55.55	0.38		100	48.86	65.07	0.48		100	10.98	33.43	0.15
-0.9		99.53	71.91	80.48	0.66		99.33	70.26	79.67	0.65		99.24	63.16	75.26	0.6		100	60.97	75.73	0.61		99.29	48.55	61.85	0.44		100	60.02	72.76	0.57		100	23.06	41.62	0.27
-0.8		99.39	77.8	84.48	0.71		99.33	76.69	84.06	0.72		98.89	70.6	80.06	0.66		99.78	69.27	80.79	0.68		98.62	56.3	67.41	0.49		100	63.97	75.54	0.6		100	31.44	48.48	0.32
-0.7		99.13	83	87.98	0.77		99.33	83.98	89	0.79		98.69	77.22	84.34	0.72		99.48	75.3	84.45	0.72		98	69.57	77.04	0.59		100	73.81	82.49	0.7		96	47.62	59.24	0.39
-0.6		98.62	87.08	90.63	0.81		99.33	87.8	91.57	0.83		97.99	82.49	87.66	0.76		98.8	82.06	88.38	0.78		97.28	77.65	82.78	0.67		100	81.11	87.39	0.77		90.29	60	66.09	0.41
-0.5		98.51	89.59	92.34	0.84		99.33	91.12	93.78	0.87		97.35	86.69	90.23	0.8		98.28	85.27	90.16	0.81		94.34	83.19	86.11	0.71		97.5	85.59	89.53	0.79		90.29	63.35	68.86	0.44
-0.4		97.77	92.18	93.89	0.87		99.33	95.13	96.52	0.92		96.63	89.82	92.11	0.84		97.82	87.34	91.29	0.83		92.25	88.22	89.26	0.75		95	88.89	90.96	0.8		83.62	76.23	77.05	0.51
-0.3		97.13	94.36	95.2	0.89		98.82	97.28	97.8	0.95		95.33	92.43	93.37	0.86		96.99	89.56	92.41	0.85		89.55	91.78	91.11	0.78		91.36	95.24	93.75	0.86		83.62	89.27	86.47	0.66
-0.2		95.65	95.73	95.67	0.9		97.68	98.9	98.54	0.97		94.21	94.39	94.28	0.88		96.52	92.61	94.1	0.88		86.34	93.47	91.48	0.79		81.59	95.24	90.2	0.78		74.09	96.8	89.24	0.69
-0.1		94.56	96.31	95.71	0.9		97.68	99.44	98.9	0.98		92.49	95.4	94.35	0.87		95.27	94.5	94.85	0.89		81.73	95.98	92.22	0.79		71.92	96.19	88.1	0.73		68.38	96.8	86.57	0.65
0		93.57	97.11	95.95	0.91		97.01	99.44	98.72	0.97		90.68	96.12	94.17	0.87		92.61	95.24	94.28	0.88		78.14	97.5	92.41	0.8		70.1	98.1	88.77	0.74		64.38	100	88	0.73
0.1		91.38	97.46	95.52	0.9		94.76	100	98.35	0.96		87.84	96.89	93.77	0.86		91.14	95.84	94.1	0.87		75.22	99.02	92.78	0.81		70.1	98.1	88.77	0.74		60.38	100	86.67	0.7
0.2		88.3	97.98	94.92	0.88		94.25	100	98.17	0.96		85.61	97.41	93.37	0.85		89.7	96.61	94	0.87		72.28	99.75	92.59	0.81		68.28	99.05	88.74	0.75		55.38	100	85.33	0.67
0.3		84.82	98.15	93.93	0.86		91.93	100	97.43	0.94		80.99	97.5	91.83	0.82		85.51	96.91	92.59	0.84		68.34	100	91.67	0.78		66.46	99.05	88.03	0.74		34.71	100	80	0.45
0.4		81.37	98.5	93.1	0.84		89.66	100	96.7	0.93		75.82	97.86	90.34	0.78		79.18	97.86	90.81	0.8		62.95	100	90.18	0.74		57.82	99.05	85.22	0.67		5.71	100	75.91	0.08
0.5		76.47	98.56	91.59	0.8		82.87	100	94.5	0.88		70.66	98.27	88.92	0.75		74.29	98.01	89.03	0.77		58.3	100	88.89	0.71		49.19	100	83.1	0.62		5.71	100	75.91	0.08
0.6		71.15	98.9	90.2	0.77		76.49	100	92.49	0.83		64.76	98.7	87.26	0.71		68.94	98.16	87.07	0.73		48.02	100	86.3	0.64		46.33	100	82.41	0.6		0	100	73.24	0
0.7		64.71	99.13	88.37	0.73		69.32	100	90.11	0.78		59.03	99.04	85.49	0.68		64.9	98.32	85.56	0.7		39.55	100	84.08	0.57		46.33	100	82.41	0.6		0	100	73.24	0
0.8		58.18	99.37	86.51	0.68		60.48	100	87.37	0.71		53.76	99.21	83.83	0.64		58.69	98.48	83.31	0.66		33.22	100	82.41	0.52		34.84	100	78.92	0.5		0	100	73.24	0
0.9		50.75	99.54	84.33	0.63		52.96	100	84.98	0.66		46.58	99.38	81.54	0.59		51.01	98.78	80.6	0.6		24.77	100	80.19	0.44		26.53	100	76.09	0.43		0	100	73.24	0
1		42.12	99.65	81.75	0.57		40.79	100	81.14	0.56		38.62	99.55	78.97	0.53		35.59	98.92	74.78	0.48		22.14	100	79.45	0.41		9.32	100	71.21	0.2		0	100	73.24	0
* Bold are performances with maximum MCC (Threshold 0.0 or close to 0.0 preferred)
** Bold and italic are perfoamces where gap between sensitivity and specificity are minimum
Table 5. Prediction results of hybrid (BPP + tRNAscan-SE) approach for Dihydrouridine modifications on the kingdom-wise tRNA-419 dataset.
		All		AUC=0.994			Bacteria		AUC=0.999			Eukaryote-all		AUC=0.99			Eukaryote-cyto		AUC=0.983			Eukaryote-mito		AUC=0.997			Eukaryote-plastid		AUC=0.988			Virus		AUC=0.993
Thr		SN	SP	ACC	MCC		SN	SP	ACC	MCC		SN	SP	ACC	MCC		SN	SP	ACC	MCC		SN	SP	ACC	MCC		SN	SP	ACC	MCC		SN	SP	ACC	MCC
-1		100	81.67	87.24	0.76		100	69.51	79.13	0.65		100	47.79	65.19	0.48		100	75.87	84.55	0.73		100	57.04	69.73	0.53		100	24	48.89	0.28		100	16.67	39.12	0.2
-0.9		99.69	88.16	91.67	0.83		99.41	82.97	88.16	0.78		100	68.26	78.83	0.65		100	82.02	88.51	0.79		99.17	75.65	82.67	0.69		100	46.85	64.29	0.46		100	38.33	54.4	0.38
-0.8		99.69	92.55	94.73	0.89		99.41	90.1	93.04	0.86		100	82.26	88.18	0.78		100	86.56	91.42	0.84		99.17	86.63	90.4	0.81		100	54.36	69.21	0.52		100	57.22	67.91	0.52
-0.7		99.54	94.79	96.23	0.92		99.41	95.29	96.62	0.93		100	89.97	93.33	0.87		100	88.65	92.74	0.86		99.17	90.75	93.32	0.86		100	65.87	76.92	0.62		100	67.78	75.6	0.6
-0.6		99.23	95.6	96.7	0.93		99.41	96.97	97.75	0.95		100	92.81	95.21	0.9		100	90.7	94.06	0.88		99.17	94.6	96.03	0.91		100	77.39	84.63	0.72		100	83.89	87.69	0.75
-0.5		99.08	96.35	97.18	0.94		99.41	98.34	98.69	0.97		99.54	94.89	96.45	0.93		100	91.53	94.59	0.89		99.17	96.99	97.7	0.95		100	83.5	88.82	0.78		100	88.33	90.77	0.8
-0.4		98.6	96.82	97.37	0.94		99.41	99.44	99.43	0.99		99.34	95.65	96.88	0.93		100	91.95	94.85	0.89		99.17	97.59	98.12	0.96		97.5	88.72	91.63	0.82		96	96.11	95.5	0.87
-0.3		98.44	97.23	97.6	0.95		98.86	99.72	99.44	0.99		98.91	95.97	96.95	0.94		100	92.37	95.12	0.9		98.5	98.21	98.33	0.96		97.5	92.44	94.39	0.88		91	97.78	95.5	0.9
-0.2		97.98	97.37	97.55	0.94		98.86	100	99.63	0.99		98.46	96.19	96.95	0.93		100	92.37	95.12	0.9		98.5	98.48	98.54	0.97		97.5	93.62	95.1	0.89		91	97.78	95.5	0.9
-0.1		97.66	97.63	97.65	0.95		98.3	100	99.44	0.99		98.23	96.4	97.03	0.94		100	93.36	95.77	0.91		98.5	98.79	98.74	0.97		95.68	96.92	96.5	0.92		91	97.78	95.5	0.9
0		96.87	97.63	97.41	0.94		98.3	100	99.44	0.99		98.02	96.51	97.03	0.94		100	94.2	96.3	0.93		98.5	99.09	98.95	0.98		85.23	96.92	92.98	0.84		91	100	97.03	0.93
0.1		96.26	97.84	97.37	0.94		98.3	100	99.44	0.99		96.69	96.73	96.74	0.93		99.2	94.63	96.3	0.92		97.79	99.39	98.95	0.97		82.73	97.87	92.98	0.84		91	100	97.03	0.93
0.2		94.9	98.1	97.13	0.93		98.3	100	99.44	0.99		95.18	97.28	96.59	0.92		99.2	94.63	96.3	0.92		96.36	99.69	98.75	0.97		79.09	97.87	91.55	0.81		86	100	95.5	0.9
0.3		93.34	98.17	96.7	0.92		97.73	100	99.25	0.98		93.44	97.39	96.08	0.91		98.85	94.63	96.17	0.92		94.81	99.69	98.33	0.96		77.27	97.87	90.84	0.8		78	100	92.64	0.84
0.4		91.82	98.51	96.47	0.92		96	100	98.68	0.97		91.72	97.6	95.65	0.9		98.16	94.84	96.04	0.92		92.76	99.69	97.7	0.94		65	97.87	86.6	0.7		78	100	92.64	0.84
0.5		89.81	98.71	96	0.91		94.82	100	98.31	0.96		86.33	97.82	93.98	0.87		96.69	95.05	95.64	0.91		88.17	100	96.66	0.92		59.64	100	86.62	0.7		64	100	88.13	0.73
0.6		87.81	98.78	95.43	0.89		92.34	100	97.55	0.95		79.58	97.82	91.74	0.81		94.88	95.05	94.98	0.89		78.38	100	93.95	0.85		52.47	100	84.53	0.65		35	100	79.01	0.41
0.7		84.4	98.98	94.54	0.87		88.08	100	96.24	0.91		73.87	98.26	90.14	0.78		91.14	95.05	93.66	0.86		67.79	100	90.82	0.77		43.83	100	81.72	0.58		15	100	77.47	0.21
0.8		79	99.32	93.13	0.84		82.71	100	94.54	0.87		63.32	98.8	86.95	0.71		87.11	95.05	92.21	0.83		60.67	100	88.74	0.72		22.3	100	75.44	0.4		10	100	75.94	0.13
0.9		72.76	99.39	91.29	0.79		73.95	100	91.72	0.81		51.7	99.45	83.54	0.63		82.32	96.11	91.15	0.81		52.1	100	86.23	0.66		4.32	100	69.83	0.11		5	100	74.4	0.09
1		63.75	99.52	88.66	0.73		59.91	100	87.21	0.71		35.25	99.68	78.25	0.51		73.34	97.34	88.78	0.76		34.81	100	81	0.52		2.5	100	69.11	0.06		0	100	72.86	0
* Bold are performances with maximum MCC (Threshold 0.0 or close to 0.0 preferred)
** Bold and italic are perfoamces where gap between sensitivity and specificity are minimum

## Sheet: T
Table 1. Prediction results of binary profile of patterns (BPP) based approach for 5-methyl-uridine modifications on the tRNA-136 dataset
		Window17		AUC=0.991
Thr		SN	SP	ACC	MCC
-1		100	82.19	84.72	0.63
-0.9		100	88.19	89.87	0.72
-0.8		100	90.48	91.83	0.76
-0.7		100	91.9	93.05	0.79
-0.6		100	92.42	93.5	0.8
-0.5		100	93.48	94.41	0.82
-0.4		100	94.54	95.32	0.85
-0.3		98.95	95.07	95.61	0.85
-0.2		97.9	95.42	95.77	0.85
-0.1		97.9	96.48	96.68	0.88
0		97.9	97.01	97.13	0.89
0.1		97.9	97.36	97.43	0.9
0.2		96.84	97.53	97.43	0.9
0.3		92.63	97.89	97.13	0.89
0.4		87.31	97.89	96.37	0.85
0.5		83.1	98.06	95.92	0.83
0.6		76.66	98.77	95.61	0.81
0.7		69.12	98.95	94.7	0.77
0.8		59.41	98.95	93.34	0.69
0.9		48.71	99.3	92.13	0.63
1		41.35	99.65	91.37	0.59
* Bold are performances with maximum MCC (Threshold 0.0 or close to 0.0 preferred)
Table 2. Prediction results of tRNAscan-SE based approach for 5-methyl-uridine modifications on the tRNA-136 dataset.
		Window19		AUC=0.971
Thr		SN	SP	ACC	MCC
-1		100	80.57	83.35	0.63
-0.9		100	90.48	91.83	0.76
-0.8		100	90.83	92.13	0.77
-0.7		100	91.01	92.28	0.77
-0.6		100	91.01	92.28	0.77
-0.5		100	91.01	92.28	0.77
-0.4		98.95	91.18	92.28	0.77
-0.3		98.95	91.18	92.28	0.77
-0.2		96.84	92.6	93.19	0.78
-0.1		96.84	92.6	93.19	0.78
0		96.84	92.77	93.34	0.79
0.1		96.84	93.65	94.1	0.8
0.2		96.84	93.65	94.1	0.8
0.3		96.84	94.54	94.86	0.82
0.4		96.84	94.54	94.86	0.82
0.5		96.84	94.54	94.86	0.82
0.6		96.84	94.54	94.86	0.82
0.7		96.84	94.54	94.86	0.82
0.8		96.84	94.71	95.01	0.83
0.9		95.79	94.71	94.86	0.82
1		70.47	96.47	92.74	0.69
* Bold are performances with maximum MCC (Threshold 0.0 or close to 0.0 preferred)
** Bold and italic are perfoamces where gap between sensitivity and specificity are minimum
Table 3. Prediction results of hybrid (BPP + tRNAscan-SE) approach for 5-methyl-uridine modifications on the tRNA-136 dataset
Hybrid [Binary(17)+tRNAscan-SE(19)]						AUC=0.993
Thr		SN	SP	ACC	MCC
-1		100	53.97	60.52	0.38
-0.9		100	91.72	92.89	0.79
-0.8		100	94.36	95.16	0.84
-0.7		98.95	95.77	96.22	0.87
-0.6		98.95	96.3	96.67	0.88
-0.5		98.95	96.47	96.82	0.89
-0.4		98.95	96.83	97.13	0.9
-0.3		97.9	97.36	97.43	0.91
-0.2		97.9	97.71	97.73	0.91
-0.1		95.79	98.06	97.73	0.91
0		94.74	98.42	97.88	0.92
0.1		91.52	98.59	97.58	0.9
0.2		86.2	98.59	96.82	0.87
0.3		78.71	98.95	96.07	0.83
0.4		73.39	98.95	95.31	0.8
0.5		62.75	99.12	93.95	0.73
0.6		59.47	99.12	93.49	0.7
0.7		57.37	99.47	93.49	0.7
0.8		55.26	99.47	93.19	0.69
0.9		48.77	99.47	92.28	0.64
1		42.4	99.65	91.53	0.6
* Bold are performances with maximum MCC (Threshold 0.0 or close to 0.0 preferred)
** Bold and italic are perfoamces where gap between sensitivity and specificity are minimum
Table 4. Prediction results of BPP approach for 5-methyl-uridine on the kingdom-wise tRNA-471 dataset.
		All		AUC=0.993			Bacteria		AUC=0.997			Eukaryote-all		AUC=0.996			Eukaryote-cyto		AUC=0.997			Eukaryote-mito		AUC=0.997			Eukaryote-plastid		AUC=1.00			Virus		AUC=0.985
Thr		SN	SP	ACC	MCC		SN	SP	ACC	MCC		SN	SP	ACC	MCC		SN	SP	ACC	MCC		SN	SP	ACC	MCC		SN	SP	ACC	MCC		SN	SP	ACC	MCC
-1		99.24	89.92	90.95	0.7		100	81.05	84.06	0.64		98.92	87.66	88.8	0.64		100	87.77	88.94	0.64		100	76.83	78.89	0.47		100	70.84	76.08	0.56		100	68.02	73.24	0.5
-0.9		98.92	92.77	93.45	0.76		100	88.23	90.11	0.74		98.92	92.17	92.86	0.73		99.05	91.69	92.41	0.71		100	83.54	85	0.55		100	80.24	83.89	0.64		100	75.63	79.91	0.57
-0.8		98.92	94.56	95.04	0.8		100	92.35	93.59	0.81		98.92	94.79	95.2	0.8		99.05	94.5	94.94	0.78		100	88.97	90	0.64		100	86.33	88.79	0.73		100	80.16	83.91	0.64
-0.7		98.92	95.59	95.95	0.83		100	94.93	95.79	0.87		98.92	96.7	96.91	0.86		99.05	96.05	96.34	0.83		97.5	93.07	93.52	0.72		100	90.59	92.29	0.79		100	86.83	89.24	0.7
-0.6		98.59	96.3	96.55	0.85		100	96.04	96.7	0.9		98.92	97.59	97.71	0.89		99.05	97.61	97.75	0.89		97.5	95.29	95.56	0.79		100	93.98	95.1	0.85		100	89.92	91.9	0.77
-0.5		98.59	96.97	97.14	0.87		100	97.38	97.8	0.93		98.92	98.16	98.23	0.91		99.05	98.03	98.12	0.91		97.5	97.73	97.78	0.89		100	94.78	95.81	0.88		100	94.68	95.9	0.87
-0.4		98.25	97.33	97.42	0.88		98.95	98.47	98.53	0.95		98.92	98.54	98.57	0.93		99.05	98.86	98.88	0.94		97.5	98.34	98.33	0.91		100	98.18	98.6	0.96		100	96.91	97.33	0.9
-0.3		97.9	97.77	97.78	0.9		98.95	98.91	98.9	0.96		98.38	99.11	99.03	0.95		99.05	99.07	99.06	0.94		97.5	99.17	99.07	0.95		100	99.09	99.29	0.98		100	98.57	98.67	0.94
-0.2		97.56	98.04	97.98	0.9		98.95	98.91	98.9	0.96		97.9	99.3	99.14	0.95		99.05	99.17	99.16	0.95		94.07	99.17	98.7	0.92		100	100	100	1		100	98.57	98.67	0.94
-0.1		96.75	98.26	98.1	0.91		97.61	99.35	99.08	0.97		97.3	99.3	99.09	0.95		97.71	99.37	99.25	0.96		92.64	99.17	98.52	0.92		96.67	100	99.29	0.98		100	98.57	98.67	0.94
0		95.23	98.4	98.06	0.91		96.56	99.35	98.9	0.96		97.3	99.36	99.14	0.95		96.76	99.48	99.25	0.95		90.64	99.17	98.33	0.91		96.67	100	99.29	0.98		100	98.57	98.67	0.94
0.1		92.32	98.62	97.94	0.9		96.56	99.35	98.9	0.96		94.23	99.36	98.86	0.93		96.02	99.48	99.16	0.95		90.64	99.17	98.33	0.91		96.67	100	99.29	0.98		100	98.57	98.67	0.94
0.2		90.46	98.79	97.9	0.89		96.56	99.35	98.9	0.96		93.28	99.55	98.91	0.94		93.43	99.59	98.97	0.94		84.14	99.6	98.15	0.88		96.67	100	99.29	0.98		92	98.57	95.81	0.88
0.3		86.13	98.88	97.5	0.87		95.13	99.35	98.72	0.95		92.06	99.62	98.86	0.93		91.74	99.59	98.78	0.93		82.71	100	98.33	0.9		96.67	100	99.29	0.98		92	98.57	95.81	0.88
0.4		82.37	99.06	97.26	0.85		95.13	99.35	98.72	0.95		88.56	99.62	98.51	0.91		88.34	99.69	98.59	0.92		79.29	100	97.96	0.88		90	100	98.6	0.94		88	98.57	94.38	0.85
0.5		79.46	99.24	97.1	0.84		90.94	99.35	98.17	0.93		83.37	99.62	97.94	0.88		84	99.79	98.22	0.9		63.52	100	96.67	0.78		90	100	98.6	0.94		88	98.57	94.38	0.85
0.6		70.64	99.33	96.19	0.79		84.93	99.35	97.25	0.89		76.68	99.62	97.26	0.84		79.12	99.79	97.75	0.87		46.33	100	95.18	0.65		86.67	100	97.88	0.92		84	98.57	92.95	0.81
0.7		67.16	99.42	95.87	0.77		77.61	99.56	96.15	0.85		72.56	99.75	96.97	0.82		69	99.79	96.72	0.8		28.88	100	93.7	0.51		84.17	100	97.19	0.9		57.33	98.57	90.29	0.62
0.8		62.16	99.47	95.36	0.74		72.45	99.56	95.24	0.81		62.78	99.75	96	0.76		56.43	99.79	95.59	0.71		18.79	100	92.96	0.36		65	100	94.38	0.77		46.67	98.57	87.53	0.49
0.9		52.53	99.6	94.41	0.68		58.48	99.56	93.04	0.72		56.22	99.81	95.37	0.72		45.45	99.79	94.66	0.64		15.36	100	92.59	0.33		45.47	100	91.58	0.57		6.67	98.57	82.19	0.09
1		42.37	99.65	93.29	0.6		37.83	99.78	89.93	0.57		40.38	99.81	93.77	0.6		36.82	99.9	93.91	0.58		7.93	100	91.85	0.24		28.45	100	87.39	0.38		6.67	98.57	82.19	0.09
* Bold are performances with maximum MCC (Threshold 0.0 or close to 0.0 preferred)
** Bold and italic are perfoamces where gap between sensitivity and specificity are minimum
Table 5. Prediction results of hybrid (BPP + tRNAscan-SE) approach for 5-methyl-uridine modifications on the kingdom-wise tRNA-419 dataset.
		All		AUC=0.993			Bacteria		AUC=0.995			Eukaryote-all		AUC=0.996			Eukaryote-cyto		AUC=0.996			Eukaryote-mito		AUC=0.998			Eukaryote-plastid		AUC=1.00			Virus		AUC=0.985
Thr		SN	SP	ACC	MCC		SN	SP	ACC	MCC		SN	SP	ACC	MCC		SN	SP	ACC	MCC		SN	SP	ACC	MCC		SN	SP	ACC	MCC		SN	SP	ACC	MCC
-1		100	75.96	78.73	0.52		100	83.57	86.08	0.67		99.31	92.83	93.55	0.76		100	86.48	87.85	0.62		100	32.47	39.05	0.21		100	85.63	88.15	0.71		100	62.06	68.35	0.46
-0.9		99.25	93.61	94.26	0.79		100	93.32	94.36	0.83		98.72	94.85	95.29	0.82		98.67	93.5	94.06	0.76		100	89.57	90.6	0.67		100	91.63	93.05	0.81		100	79.7	83.41	0.63
-0.8		99.25	95.63	96.05	0.84		100	96.46	96.99	0.9		98.72	95.75	96.09	0.84		98.67	96.58	96.83	0.86		96.67	94.41	94.78	0.77		100	94.26	95.15	0.86		100	92.36	93.85	0.86
-0.7		99.25	96.48	96.8	0.87		100	97.77	98.12	0.94		98.72	96.89	97.1	0.88		98.67	98.22	98.29	0.92		96.67	96.7	96.86	0.85		100	95.83	96.55	0.9		100	92.36	93.85	0.86
-0.6		98.87	97.01	97.22	0.88		100	98.66	98.87	0.96		98.72	98.12	98.19	0.92		98.67	98.51	98.55	0.93		96.67	98.33	98.33	0.91		100	97.55	97.93	0.93		100	94.18	95.39	0.88
-0.5		98.87	97.65	97.79	0.9		100	99.1	99.25	0.97		98.72	98.61	98.62	0.94		98.67	98.97	98.94	0.94		96.67	98.82	98.74	0.93		100	99.09	99.31	0.98		100	94.18	95.39	0.88
-0.4		98.48	97.76	97.84	0.91		100	99.1	99.25	0.97		98.72	98.85	98.84	0.95		98.67	98.97	98.94	0.94		95.24	99.51	99.16	0.96		100	99.09	99.31	0.98		100	94.18	95.39	0.88
-0.3		97.67	97.81	97.79	0.9		100	99.1	99.25	0.97		98.01	99.18	99.06	0.95		98.67	99.27	99.21	0.95		95.24	99.51	99.16	0.96		100	100	100	1		100	94.18	95.39	0.88
-0.2		97.29	97.97	97.88	0.91		100	99.1	99.25	0.97		98.01	99.26	99.13	0.96		98.67	99.27	99.21	0.95		92.74	99.75	99.16	0.95		100	100	100	1		100	94.18	95.39	0.88
-0.1		96.9	98.13	97.98	0.91		97.49	99.1	98.87	0.96		98.01	99.34	99.2	0.96		98.67	99.27	99.21	0.95		90.92	99.75	98.95	0.94		100	100	100	1		100	96	96.92	0.93
0		96.43	98.24	98.02	0.91		96.16	99.32	98.88	0.95		98.01	99.43	99.28	0.96		98.67	99.27	99.21	0.95		90.92	99.75	98.95	0.94		100	100	100	1		100	98	98.46	0.96
0.1		95.12	98.45	98.07	0.91		93.95	99.32	98.5	0.94		98.01	99.51	99.35	0.97		98.67	99.27	99.21	0.95		89.49	99.75	98.74	0.93		100	100	100	1		100	98	98.46	0.96
0.2		93.84	98.5	97.98	0.9		93.08	99.32	98.32	0.94		98.01	99.51	99.35	0.97		97.76	99.27	99.07	0.95		89.49	100	98.95	0.94		100	100	100	1		100	98	98.46	0.96
0.3		89.84	98.77	97.74	0.89		93.08	99.32	98.32	0.94		97.42	99.51	99.28	0.96		97.76	99.27	99.07	0.95		82.91	100	98.33	0.9		100	100	100	1		100	98	98.46	0.96
0.4		86.57	98.99	97.55	0.88		92.22	99.32	98.13	0.93		96.04	99.51	99.13	0.96		96.42	99.27	98.94	0.94		72.76	100	97.5	0.84		100	100	100	1		100	98	98.46	0.96
0.5		82.26	99.04	97.08	0.86		90.88	99.32	97.94	0.92		94.87	99.51	98.99	0.95		93.01	99.41	98.68	0.93		67.7	100	96.87	0.81		96.67	100	99.29	0.98		93.33	98	96.92	0.91
0.6		76.62	99.25	96.61	0.83		90.88	99.32	97.94	0.92		91.89	99.51	98.69	0.93		89.38	99.41	98.28	0.91		56.95	100	95.82	0.74		96.67	100	99.29	0.98		93.33	98	96.92	0.91
0.7		72.01	99.25	96.09	0.8		87.5	99.32	97.38	0.9		90.12	99.51	98.48	0.92		85.48	99.56	97.89	0.89		47.18	100	94.99	0.66		96.67	100	99.29	0.98		70	98	92.42	0.75
0.8		64.31	99.41	95.34	0.75		84.99	99.32	97	0.88		89.41	99.51	98.4	0.92		81.22	99.56	97.49	0.87		34.92	100	93.94	0.55		86.67	100	97.88	0.92		26.67	98	86.27	0.35
0.9		53.87	99.47	94.21	0.68		76.59	99.32	95.68	0.83		86.74	99.51	98.11	0.9		74.31	99.71	96.97	0.83		20.28	100	92.27	0.42		80.83	100	96.48	0.87		20	100	86.26	0.27
1		46.09	99.52	93.37	0.63		59.22	99.32	92.87	0.71		80.11	99.51	97.39	0.86		55.69	99.71	95.12	0.7		9.09	100	91.22	0.13		67.97	100	94.38	0.78		20	100	86.26	0.27
* Bold are performances with maximum MCC (Threshold 0.0 or close to 0.0 preferred)
** Bold and italic are perfoamces where gap between sensitivity and specificity are minimum

## Sheet: etc
Table 1. Prediction results of binary profile of patterns (BPP) based approach for other (except Y, D & T) UMs on the tRNA-136 dataset.
		Window17		AUC=0.924
Thr		SN	SP	ACC	MCC
-1		91.34	67.49	70.8	0.41
-0.9		89.12	74.87	76.85	0.47
-0.8		88.01	81.19	82.15	0.53
-0.7		85.91	88.58	88.2	0.62
-0.6		83.68	92.44	91.23	0.69
-0.5		79.3	94.91	92.74	0.71
-0.4		79.3	96.49	94.1	0.76
-0.3		71.7	97.19	93.64	0.72
-0.2		68.42	97.72	93.64	0.72
-0.1		66.26	98.42	93.95	0.73
0		61.87	98.6	93.49	0.7
0.1		57.54	99.12	93.34	0.69
0.2		53.16	99.65	93.19	0.69
0.3		45.55	99.65	92.13	0.63
0.4		41.23	99.82	91.68	0.6
0.5		33.63	99.82	90.62	0.53
0.6		29.3	99.82	90.01	0.49
0.7		20.47	99.82	88.8	0.4
0.8		16.2	100	88.35	0.37
0.9		12.92	100	87.9	0.3
1		6.49	100	86.99	0.18
* Bold are performances with maximum MCC (Threshold 0.0 or close to 0.0 preferred)
** Bold and italic are perfoamces where gap between sensitivity and specificity are minimum
Table 2. Prediction results of tRNAscan-SE based approach for other (except Y, D & T) UMs on the tRNA-136 dataset.
		Window19		AUC=0.868
Thr		SN	SP	ACC	MCC
-1		67.49	81.2	79.27	0.4
-0.9		58.72	96.31	91.07	0.61
-0.8		57.6	96.66	91.22	0.61
-0.7		54.39	97.71	91.68	0.62
-0.6		54.39	98.06	91.98	0.64
-0.5		52.16	98.41	91.98	0.63
-0.4		52.16	98.59	92.13	0.64
-0.3		52.16	98.76	92.28	0.65
-0.2		52.16	99.65	93.04	0.68
-0.1		52.16	99.65	93.04	0.68
0		52.16	99.82	93.19	0.69
0.1		51.05	99.82	93.04	0.68
0.2		51.05	99.82	93.04	0.68
0.3		51.05	99.82	93.04	0.68
0.4		51.05	99.82	93.04	0.68
0.5		51.05	99.82	93.04	0.68
0.6		50	99.82	92.89	0.67
0.7		50	99.82	92.89	0.67
0.8		50	99.82	92.89	0.67
0.9		50	99.82	92.89	0.67
1		17.31	100	88.5	0.38
* Bold are performances with maximum MCC (Threshold 0.0 or close to 0.0 preferred)
** Bold and italic are perfoamces where gap between sensitivity and specificity are minimum
Table 3. Prediction results of hybrid (BPP + tRNAscan-SE) approach for other (except Y, D & T) UMs on the tRNA-136 dataset.
Hybrid [Binary(17)+tRNAscan-SE(19)]						AUC=0.922
Thr		SN	SP	ACC	MCC
-1		93.57	44.99	51.75	0.27
-0.9		91.34	70.3	73.23	0.45
-0.8		91.34	83.48	84.58	0.59
-0.7		90.23	89.98	90.01	0.69
-0.6		88.01	92.27	91.68	0.71
-0.5		82.52	93.5	91.98	0.7
-0.4		82.52	94.73	93.04	0.73
-0.3		80.29	95.43	93.34	0.73
-0.2		78.13	96.49	93.95	0.75
-0.1		77.02	97.37	94.55	0.77
0		75.96	97.89	94.86	0.78
0.1		73.8	98.07	94.7	0.77
0.2		69.42	98.24	94.25	0.74
0.3		65.09	98.77	94.1	0.73
0.4		58.48	99.12	93.49	0.7
0.5		53.04	99.3	92.89	0.67
0.6		41.17	99.47	91.38	0.59
0.7		31.35	99.47	90.01	0.48
0.8		23.74	99.65	89.11	0.39
0.9		16.2	99.65	88.04	0.31
1		9.77	99.82	87.29	0.24
* Bold are performances with maximum MCC (Threshold 0.0 or close to 0.0 preferred)
** Bold and italic are perfoamces where gap between sensitivity and specificity are minimum
Table 4. Prediction results of BPP approach for other (except Y, D & T) UMs on the kingdom-wise tRNA-471 dataset.
		All		AUC=0.905			Archaea		AUC=0.933			Bacteria		AUC=0.974			Eukaryote-all		AUC=0.845			Eukaryote-cyto		AUC=0.847			Eukaryote-mito		AUC=0.916			Eukaryote-plastid		AUC=0.905			Virus		AUC=0.860
Thr		SN	SP	ACC	MCC		SN	SP	ACC	MCC		SN	SP	ACC	MCC		SN	SP	ACC	MCC		SN	SP	ACC	MCC		SN	SP	ACC	MCC		SN	SP	ACC	MCC		SN	SP	ACC	MCC
-1		88.97	63.53	66.71	0.35		98	62.99	76.67	0.61		96.72	58.92	65.57	0.42		79.18	67.49	68.52	0.27		85.65	57.87	60.35	0.25		97.14	59.13	61.67	0.27		80	37.4	42.66	0.19		80	30.57	43.53	0.24
-0.9		87.24	73.22	75	0.42		93.81	71.98	80.66	0.64		96.72	72.45	76.74	0.54		67.85	83.81	82.57	0.35		77.24	71.8	72.26	0.3		84.75	72.84	73.7	0.3		75	66.8	69.14	0.29		80	47.91	57.05	0.36
-0.8		85.41	80.79	81.39	0.49		91.81	79.15	84	0.69		95.67	81.11	83.7	0.62		62.06	91.77	89.37	0.45		72.8	81.68	80.88	0.37		79.03	84	83.71	0.38		75	77.05	78.25	0.39		75	59.95	65.14	0.39
-0.7		82.67	86.59	86.11	0.55		91.81	81.02	85.33	0.71		95.67	88.42	89.75	0.73		57.3	95.38	92.29	0.51		68.73	88.28	86.51	0.44		77.5	90.31	89.44	0.46		58.33	88.75	87.44	0.45		67	67.31	68.95	0.35
-0.6		79.85	90.71	89.37	0.61		90.27	84.14	86.67	0.73		95.67	92.85	93.41	0.81		53.2	97.63	94	0.57		67.73	92.8	90.53	0.52		75.96	94.28	92.96	0.55		45	93.9	90.91	0.44		67	76.17	75.71	0.43
-0.5		75.96	93.93	91.71	0.65		90.27	89.51	90	0.78		93.78	95.77	95.42	0.85		50.74	98.63	94.69	0.6		62.99	94.95	92.03	0.55		58.02	96.85	94.26	0.51		40	97.59	93.67	0.45		57	83.36	79.81	0.44
-0.4		73.18	95.79	92.98	0.68		87.19	90.38	89.33	0.77		91.55	97.31	96.33	0.88		44.64	99.25	94.69	0.59		59.2	96.29	92.88	0.56		56.48	98.6	95.74	0.6		23.33	99.26	93.7	0.35		57	86.36	82.48	0.47
-0.3		70.44	96.97	93.65	0.7		87.19	91.56	90	0.79		89.54	97.98	96.52	0.88		38.5	99.63	94.46	0.56		55.94	97.42	93.63	0.58		49.63	99.01	95.74	0.57		11.67	99.26	92.29	0.2		52	89.44	83.81	0.45
-0.2		66.88	97.87	94.01	0.71		87.19	91.56	90	0.79		88.71	98.42	96.7	0.89		32.89	99.75	94.17	0.53		51.53	98.36	94.1	0.59		44.09	99.61	95.93	0.59		11.67	99.26	92.29	0.2		36.33	93.85	83.71	0.4
-0.1		62.39	98.32	93.85	0.69		87.19	92.56	90.67	0.8		88.71	99.11	97.25	0.9		30.18	99.81	94	0.51		50.53	98.66	94.29	0.6		35.47	100	95.55	0.57		11.67	99.26	92.29	0.2		29.67	97	85.05	0.39
0		56.93	98.78	93.53	0.67		87.19	93.43	91.33	0.81		85.65	99.11	96.7	0.89		28.3	99.87	93.89	0.5		44.15	98.97	94.01	0.56		27.47	100	95.18	0.5		11.67	99.26	92.29	0.2		25.67	98.67	84.95	0.4
0.1		53.45	99.14	93.41	0.66		81.56	93.43	88.67	0.76		81.66	99.54	96.34	0.87		23.55	99.87	93.48	0.45		35.09	99.07	93.25	0.49		17.93	100	94.63	0.41		11.67	100	92.98	0.21		16.67	98.67	82.19	0.24
0.2		49.34	99.37	93.09	0.64		80.13	93.43	88	0.75		74.92	99.78	95.24	0.83		18.4	100	93.2	0.41		26.66	99.18	92.6	0.41		13.93	100	94.44	0.32		11.67	100	92.98	0.21		10	98.67	80.86	0.14
0.3		42.07	99.41	92.22	0.59		80.13	93.43	88	0.75		69.84	99.78	94.32	0.8		14.74	100	92.92	0.36		22.27	99.18	92.22	0.35		13.93	100	94.44	0.32		11.67	100	92.98	0.21		0	100	80.86	0
0.4		38.71	99.59	91.94	0.57		77.27	93.43	87.34	0.72		57.13	99.78	92.12	0.71		11.48	100	92.63	0.31		17.4	99.38	91.94	0.31		12.4	100	94.26	0.3		5	100	92.27	0.09		0	100	80.86	0
0.5		35.81	99.64	91.63	0.55		77.27	93.43	87.34	0.72		51.37	99.78	91.2	0.67		10.89	100	92.57	0.3		13.35	99.49	91.66	0.25		12.4	100	94.26	0.3		0	100	91.55	0		0	100	80.86	0
0.6		30.64	99.77	91.11	0.51		73.85	93.43	86	0.7		47.25	100	90.66	0.65		6.51	100	92.23	0.21		7.81	99.79	91.47	0.2		12.4	100	94.26	0.3		0	100	91.55	0		0	100	80.86	0
0.7		26.08	99.77	90.55	0.46		69.55	94.76	84.67	0.67		41.35	100	89.56	0.6		5.68	100	92.17	0.19		5.94	99.9	91.38	0.19		12.4	100	94.26	0.3		0	100	91.55	0		0	100	80.86	0
0.8		20.93	99.77	89.92	0.41		68.12	94.76	84	0.66		35	100	88.46	0.55		3.28	100	92	0.13		5.07	99.9	91.28	0.18		12.4	100	94.26	0.3		0	100	91.55	0		0	100	80.86	0
0.9		16.71	99.77	89.4	0.36		58.96	94.76	80.66	0.59		27.83	100	87.17	0.48		2.44	100	91.94	0.09		4.07	99.9	91.19	0.13		12.4	100	94.26	0.3		0	100	91.55	0		0	100	80.86	0
1		11.83	99.86	88.89	0.3		53.03	94.76	78	0.54		17.27	100	85.35	0.38		0.62	100	91.83	0.03		2.2	99.9	91	0.09		4.4	100	93.89	0.13		0	100	91.55	0		0	100	80.86	0
* Bold are performances with maximum MCC (Threshold 0.0 or close to 0.0 preferred)
** Bold and italic are perfoamces where gap between sensitivity and specificity are minimum
Table 5. Prediction results of hybrid (BPP + tRNAscan-SE) approach for other (except Y, D & T) UMs on the kingdom-wise tRNA-419 dataset.
		All		AUC=0.925			Archaea		AUC=0.947			Bacteria		AUC=0.976			Eukaryote-all		AUC=0.889			Eukaryote-cyto		AUC=0.877			Eukaryote-mito		AUC=0.967			Eukaryote-plastid		AUC=0.867			Virus		AUC=0.995
Thr		SN	SP	ACC	MCC		SN	SP	ACC	MCC		SN	SP	ACC	MCC		SN	SP	ACC	MCC		SN	SP	ACC	MCC		SN	SP	ACC	MCC		SN	SP	ACC	MCC		SN	SP	ACC	MCC
-1		93.99	53.47	59.01	0.33		97.78	66.3	77.59	0.63		97.46	71.07	75.76	0.53		85.87	68.22	69.98	0.33		83.45	62.2	64.73	0.29		100	24.32	29.02	0.14		65	73.91	74.78	0.29		80	3.65	24.51	0.04
-0.9		91.38	74.36	76.66	0.47		97.78	71.53	80.96	0.67		94.59	85.98	87.59	0.68		82.29	80.49	80.78	0.42		81.11	77.66	78.2	0.41		97.5	77.99	79.12	0.42		65	83.77	83.84	0.39		80	22.19	38.24	0.22
-0.8		87.78	84.99	85.37	0.58		97.78	76.38	84.34	0.71		93.59	92.67	92.86	0.79		78.89	86.73	86.15	0.48		79.11	85.14	84.55	0.49		81	93.76	93.11	0.57		58.33	90.44	89.43	0.4		80	41.71	53.41	0.34
-0.7		84.69	90.49	89.69	0.65		96.24	80.97	86.41	0.75		93.59	94.26	94.17	0.82		75.6	91.54	90.21	0.55		75.33	89.28	87.85	0.53		81	98	97.08	0.74		51.67	94.42	92.24	0.44		80	60.25	67.14	0.48
-0.6		81.66	93.94	92.24	0.7		94.7	84.01	87.77	0.76		93.59	95.89	95.49	0.85		73.57	93.99	92.24	0.59		74.22	91.36	89.57	0.56		81	99.56	98.54	0.84		51.67	96.79	94.36	0.5		80	89.49	91.1	0.7
-0.5		78.97	95.91	93.6	0.73		94.7	88.44	90.51	0.81		92.59	96.77	96.05	0.87		72.18	95.6	93.54	0.63		72.89	92.98	90.89	0.59		76	99.78	98.33	0.84		41.67	97.63	94.39	0.42		80	94.35	95.5	0.73
-0.4		76.61	96.9	94.12	0.75		94.7	90.69	91.89	0.84		92.59	98.16	97.18	0.9		69.41	97.28	94.78	0.68		71.89	94.17	91.81	0.62		69.5	99.78	97.91	0.8		41.67	98.46	95.1	0.45		73.33	98.57	97.03	0.76
-0.3		74.37	97.61	94.44	0.75		94.7	90.69	91.89	0.84		91.42	98.85	97.55	0.91		67.38	97.76	95	0.68		70.89	95.81	93.13	0.66		62	100	97.7	0.77		41.67	100	96.5	0.49		61.67	98.57	93.96	0.67
-0.2		71.25	98.31	94.63	0.76		94.7	91.56	92.55	0.85		91.42	98.85	97.55	0.91		64.88	97.92	94.92	0.67		69.89	96.25	93.39	0.67		50.5	100	96.87	0.69		41.67	100	96.5	0.49		56.67	100	93.85	0.63
-0.1		69.89	98.48	94.59	0.75		94.7	92.56	93.24	0.86		90.55	99.32	97.74	0.92		64.88	98.24	95.21	0.69		69.89	97	94.06	0.69		42.5	100	96.45	0.63		41.67	100	96.5	0.49		45	100	90.77	0.55
0		65.52	98.92	94.35	0.74		94.7	92.56	93.24	0.86		90.55	99.32	97.74	0.92		63.88	98.56	95.43	0.7		66.56	97.3	93.92	0.67		38.5	100	96.24	0.6		41.67	100	96.5	0.49		33.33	100	87.69	0.46
0.1		62.25	99.13	94.12	0.73		94.7	93.89	93.91	0.87		87.5	99.32	97.18	0.9		58.24	98.88	95.21	0.67		63.44	97.91	94.06	0.68		36	100	96.04	0.59		28.33	100	95.12	0.33		23.33	100	84.62	0.38
0.2		60.19	99.24	93.93	0.72		93.16	93.89	93.22	0.86		87.5	99.54	97.36	0.91		53.55	99.04	94.92	0.64		58.89	98.2	93.79	0.66		28.5	100	95.62	0.46		28.33	100	95.12	0.33		5	100	80	0.09
0.3		56.01	99.29	93.36	0.69		93.16	93.89	93.22	0.86		85.32	99.54	96.99	0.9		48.78	99.2	94.63	0.62		50.11	98.51	93	0.6		20.5	100	95.2	0.39		23.33	100	94.41	0.3		0	100	78.46	0
0.4		51.9	99.35	92.85	0.66		91.83	93.89	92.55	0.84		84.32	99.54	96.8	0.89		46.74	99.28	94.49	0.61		46.78	98.66	92.74	0.58		14	100	94.78	0.28		16.67	100	93.7	0.25		0	100	78.46	0
0.5		47.45	99.57	92.42	0.63		90.29	93.89	91.89	0.83		82.15	99.54	96.42	0.88		40.94	99.28	93.91	0.56		44.45	98.81	92.6	0.57		7.5	100	94.37	0.16		16.67	100	93.7	0.25		0	100	78.46	0
0.6		42.77	99.68	91.91	0.61		87.21	93.89	90.53	0.81		78.36	99.76	95.86	0.86		36.42	99.44	93.62	0.53		39.11	98.81	91.94	0.52		7.5	100	94.37	0.16		10	100	92.98	0.14		0	100	78.46	0
0.7		38.19	99.73	91.25	0.57		84.99	95.14	90.53	0.8		74.47	99.76	95.29	0.83		30.79	99.6	93.18	0.49		33.67	98.96	91.55	0.48		7.5	100	94.37	0.16		10	100	92.98	0.14		0	100	78.46	0
0.8		31.85	99.78	90.4	0.52		82.12	95.14	89.17	0.77		70.56	100	94.73	0.81		27.65	99.68	92.97	0.47		20.67	99.26	90.36	0.35		5	100	94.16	0.14		10	100	92.98	0.14		0	100	78.46	0
0.9		24.17	99.78	89.32	0.44		70.44	95.14	84.46	0.68		56.95	100	92.47	0.71		22.33	99.84	92.6	0.43		11.11	99.7	89.7	0.27		5	100	94.16	0.14		0	100	91.55	0		0	100	78.46	0
1		13.46	99.95	88.05	0.33		52.59	95.14	78.32	0.53		31.09	100	88.15	0.51		11.78	100	91.81	0.32		6.44	100	89.43	0.21		2.5	100	93.95	0.07		0	100	91.55	0		0	100	78.46	0
* Bold are performances with maximum MCC (Threshold 0.0 or close to 0.0 preferred)
** Bold and italic are perfoamces where gap between sensitivity and specificity are minimum
