# Supplementary material for: Prediction of uridine modifications in tRNA sequences
Source: BMC Bioinformatics. 2014 Oct 2;15(1):326. doi: 10.1186/1471-2105-15-326 (PMC4287530; doi:10.1186/1471-2105-15-326)
Supplement: Supplementary file 3 — Additional file 3: Contains the information of 218 modified tRNA from MODOMICS database update 2008. (TXT 45 KB) [file 12859_2014_6647_MOESM3_ESM.txt]

# These 218 modified tRNA were collected from the MODOMICS database update 2008. 

# First line: FASTA header
# Second line: FASTA sequence of modified tRNA
# Third line: Binary representation (1 = modified & 0 = unmodified nucleotide)

>tRNA|Ala1|UGC|Escherichia coli|cytosolic
GGGGCUAUAGCUCAGCDGGGAGAGCGCCUGCUUVGCACGCAGGAG7UCUGCGGTPCGAUCCCGCAUAGCUCCACCA
0000000000000000100000000000000001000000000001000000011000000000000000000000
>tRNA|Ala2|GGC|Escherichia coli|cytosolic
GGGGCUAUAGCUCAGCDGGGAGAGCGCUUGCAUGGCAUGCAAGAG7UCAGCGGTPCGAUCCCGCUUAGCUCCACCA
0000000000000000100000000000000000000000000001000000011000000000000000000000
>tRNA|Arg1|ACG|Escherichia coli|cytosolic
GCAUCCG4AGCUCAGCDGGADAGAGUACUCGG%UICG/ACCGAGCG7XCGGAGGTPCGAAUCCUCCCGGAUGCACCA
00000001000000001000100000000000101001000000001100000011000000000000000000000
>tRNA|Arg2|CCG|Escherichia coli|cytosolic
GCGCCCGUAGCUCAGCDGGADAGAGCGCUGCC%UCCGKAGGCAGAG7UCUCAGGTPCGAAUCCUGUCGGGCGCGCCA
00000000000000001000100000000000100001000000001000000011000000000000000000000
>tRNA|Arg3|UCU|Escherichia coli|cytosolic
GCGCCCUUAGCUCAGUUGGAUAGAGCAACGAC%U{CU6AGPCGUGGGCCGCAGGTPCGAAUCCUGCAGGGCGCGCCA
00000000000000000000000000000000101001001000000000000011000000000000000000000
>tRNA|Arg4|CCU|Escherichia coli|cytosolic
GUCCUCUUAGUUAAAUGGAUAUAACGAGCCCCUCCU6AGGGCUAAUUGCAGGTPCGAUUCCUGCAGGGGACACCA
000000000000000000000000000000000000100000000000000011000000000000000000000
>tRNA|Asn1|GUU|Escherichia coli|cytosolic
UCCUCUG4AGUUCAGDCGGDAGAACGGCGGACUQUU6APCCGUAU7UCACUGGTPCGAGUCCAGUCAGAGGAGCCA
0000000100000001000100000000000001001010000001000000011000000000000000000000
>tRNA|Asp1|GUC|Escherichia coli|cytosolic
GGAGCGG4AGUUCAGDCGGDDAGAAUACCUGCCUQUC/CGCAGGGG7UCGCGGGTPCGAGUCCCGPCCGUUCCGCCA
00000001000000010001100000000000001001000000001000000011000000000100000000000
>tRNA|Cys1|GCA|Escherichia coli|cytosolic
GGCGCGU4AACAAAGCGGDDAUGUAGCGGAPUGCA*APCCGUCUAGUCCGGTPCGACUCCGGAACGCGCCUCCA
00000001000000000011000000000010000101000000000000011000000000000000000000
>tRNA|Gln1|UUG|Escherichia coli|cytosolic
UGGGGUA4CGCCAAGC#GDAAGGCACCGGUJUNUG/PACCGGCAUUCCCUGGTPCGAAUCCAGGUACCCCAGCCA
000000010000000010100000000000101001100000000000000011000000000000000000000
>tRNA|Gln2|CUG|Escherichia coli|cytosolic
UGGGGUA4CGCCAAGC#GDAAGGCACCGGAJUCUG/PPCCGGCAUUCCGAGGTPCGAAUCCUCGUACCCCAGCCA
000000010000000010100000000000100001110000000000000011000000000000000000000
>tRNA|Glu1|UUC|Escherichia coli|cytosolic
GUCCCCUUCGUCPAGAGGCCCAGGACACCGCCCUSUC/CGGCGGUAACAGGGGTPCGAAUCCCCUAGGGGACGCCA
0000000000001000000000000000000000100100000000000000011000000000000000000000
>tRNA|Gly1|CCC|Escherichia coli|cytosolic
GCGGGCG4AGUUCAAUGGDAGAACGAGAGCUUCCCAAGCUCUAUACGAGGGTPCGAUUCCCUUCGCCCGCUCCA
00000001000000000010000000000000000000000000000000011000000000000000000000
>tRNA|Gly2|UCC|Escherichia coli|cytosolic
GCGGGCAUCGUAUAAUGGCUAUUACCUCAGCCUNCCAAGCUGAUGAUGCGGGTPCGAUUCCCGCUGCCCGCUCCA
000000000000000000000000000000000100000000000000000011000000000000000000000
>tRNA|Gly3|GCC|Escherichia coli|cytosolic
GCGGGAAUAGCUCAGDDGGDAGAGCACGACCUUGCCAAGGUCGGG7UCGCGAGTPCGAGUCUCGUUUCCCGCUCCA
0000000000000001100100000000000000000000000001000000011000000000000000000000
>tRNA|His1|GUG|Escherichia coli|cytosolic
GGUGGCUA4AGCUCAGDDGGDAGAGCCCUGGAUUQUG/PPCCAGUU7UCGUGGGTPCGAAUCCCAUUAGCCACCCCA
00000000100000001100100000000000001001110000001000000011000000000000000000000
>tRNA|Ile1|GAU|Escherichia coli|cytosolic
AGGCUUGUAGCUCAGGDGGDDAGAGCGCACCCCUGAU6AGGGUGAG7XCGGUGGTPCAAGUCCACPCAGGCCUACCA
00000000000000001001100000000000000001000000001100000011000000000100000000000
>tRNA|Ile2|CAU|Escherichia coli|cytosolic
GGCCCCU4AGCUCAGU#GDDAGAGCAGGCGACU}AU6APCGCUUG7XCGCUGGTPCAAGUCCAGCAGGGGCCACCA
0000000100000000101100000000000001001010000001100000011000000000000000000000
>tRNA|Ile3|CAU|Escherichia coli|cytosolic
GGCCCUU4AGCUCAGU#GDDAGAGCAGGCGACU}AU6APCGCUUG7XCGCUGGTPCAAGUCCAGCAAGGGCCACCA
0000000100000000101100000000000001001010000001100000011000000000000000000000
>tRNA|Leu1|CAG|Escherichia coli|cytosolic
GCGAAGGUGGCGGAADD#GDAGACGCGCUAGCUUCAG;PGPUAGUGUCCUUACGGACGUGGGGGTPCAAGUCCCCCCCCUCGCACCA
000000000000000111010000000000000000011010000000000000000000000011000000000000000000000
>tRNA|Leu2|GAG|Escherichia coli|cytosolic
GCCGAGGUGGUGGAADD#GDAGACACGCUACCUUGAG;PGGUAGUGCCCAAUAGGGCUUACGGGTPCAAGUCCCGUCCUCGGUACCA
000000000000000111010000000000000000011000000000000000000000000011000000000000000000000
>tRNA|Leu3|UAG|Escherichia coli|cytosolic
GCGGGAGUGGCGAAADD#GUAGACGCACCAGAUUUAG;PUCUGGCGCCGCAAGGUGUGCGAGTPCAAGUCUCGCCUCCCGCACCA
0000000000000001110000000000000000000110000000000000000000000011000000000000000000000
>tRNA|Leu4|UAA|Escherichia coli|cytosolic
GCCCGGA4GGUGGAADC#GDAGACACAAGGGAPU)AA*APCCCUCGGCGUUCGCGCUGUGCGGGTPCAAGUCCCGCUCCGGGUACCA
000000010000000101010000000000001010010100000000000000000000000011000000000000000000000
>tRNA|Leu5|CAA|Escherichia coli|cytosolic
GCCGAAGUGGCGAAADCGGDAGACGCAGUUGAUUBAA*AUCAACCGUAGAAAUACGUGCCGGTPCGAGUCCGGCCUUCGGCACCA
0000000000000001000100000000000000100100000000000000000000000011000000000000000000000
>tRNA|Lys1|UUU|Escherichia coli|cytosolic
GGGUCGUUAGCUCAGDDGGDAGAGCAGUUGACUSUU6APCAAUUG7XCGCAGGTPCGAAUCCUGCACGACCCACCA
0000000000000001100100000000000001001010000001100000011000000000000000000000
>tRNA|Met1|CAU|Escherichia coli|cytosolic
GGCUACG4AGCUCAGDD#GDDAGAGCACAUCACUMAU6APGAUGGG7XCACAGGTPCGAAUCCCGUCGUAGCCACCA
00000001000000011101100000000000001001010000001100000011000000000000000000000
>tRNA|Phe1|GAA|Escherichia coli|cytosolic
GCCCGGA4AGCUCAGDCGGDAGAGCAGGGGAPUGAA*APCCCCGU7XCCUUGGTPCGAUUCCGAGUCCGGGCACCA
0000000100000001000100000000000100001010000001100000011000000000000000000000
>tRNA|Pro1|CGG|Escherichia coli|cytosolic
CGGUGAUUGGCGCAGCCUGGDAGCGCACUUCGUUCGGKACGAAGGG7UCGGAGGTPCGAAUCCUCUAUCACCGACCA
00000000000000000000100000000000000001000000001000000011000000000000000000000
>tRNA|Pro2|GGG|Escherichia coli|cytosolic
CGGCACGUAGCGCAGCCUGGDAGCGCACCGUCAUGGGKUGUCGGGG7UCGGAGGTPCAAAUCCUCUCGUGCCGACCA
00000000000000000000100000000000000001000000001000000011000000000000000000000
>tRNA|Pro3|UGG|Escherichia coli|cytosolic
CGGCGAGUAGCGCAGCUUGGDAGCGCAACUGGUUVGGKACCAGUGG7UCGGAGGTPCGAAUCCUCUCUCGCCGACCA
00000000000000000000100000000000001001000000001000000011000000000000000000000
>tRNA|Sec1|UCA|Escherichia coli|cytosolic
_AAGAUCGUCGUCUCCGGDGAGGCGGCUGGACUUCA+AUCCAGUUGGGGCCGC_GCGGUCCCGGGCAGGTPCGACUCCUGUGAUCUU_GCCA
10000000000000000010000000000000000010000000000000000100000000000000011000000000000000010000
>tRNA|Ser1|UGA|Escherichia coli|cytosolic
GGAAGUG4GGCCGAGC#GDDGAAGGCACCGGUBUVGA*AACCGGCGACCCGAAAGGGUUCCAGAGTPCGAAUCUCUGCGCUUCCGCCA
0000000100000000101100000000000010100100000000000000000000000000011000000000000000000000
>tRNA|Ser2|CGA|Escherichia coli|cytosolic
GGAGAGAUGCCGGAGC#GCDGAACGGACCGGUCUCGA*AACCGGAGUAGGGGCAACUCUACCGGGGGTPCAAAUCCCCCUCUCUCCGCCA
000000000000000010010000000000000000010000000000000000000000000000011000000000000000000000
>tRNA|Ser3|GCU|Escherichia coli|cytosolic
GGUGAGG4GGCCGAGAGGCDGAAGGCGCUCCC%UGCU6AGGGAGUAUGCGGUCAAAAGCUGCAUCCGGGGTPCGAAUCCCCGCCUCACCGCCA
000000010000000000010000000000001000010000000000000000000000000000000011000000000000000000000
>tRNA|Ser4|GGA|Escherichia coli|cytosolic
GGUGAGG4GUCCGAGU#GDDGAAGGAGCACGCCUGGAAAGPGUGUAUACGGCAACGUAUCGGGGGTPCGAAUCCCCCCCUCACCGCCA
0000000100000000101100000000000000000000100000000000000000000000011000000000000000000000
>tRNA|Thr1|GGU|Escherichia coli|cytosolic
GCUGAUAUGGCUCAGDDGGDAGAGCGCACCCUUGGUAAGGGUGAG7UCCCCAGTPCGACUCUGGGUAUCAGCACCA
0000000000000001100100000000000000000000000001000000011000000000000000000000
>tRNA|Thr2|CGU|Escherichia coli|cytosolic
GCCGAUAUAGCUCAGUUGGDAGAGCAGCGCAUUCGUAAUGCGAAG7UCGUAGGTPCGACUCCUAUUAUCGGCACCA
0000000000000000000100000000000000000000000001000000011000000000000000000000
>tRNA|Thr3|GGU|Escherichia coli|cytosolic
GCUGAUAUAGCUCAGDDGGDAGAGCGCACCCUUGGUEAGGGUGAG7UCGGCAGTPCGAAUCUGCCUAUCAGCACCA
0000000000000001100100000000000000001000000001000000011000000000000000000000
>tRNA|Thr4|UGU|Escherichia coli|cytosolic
GCCGACUUAGCUCAGUAGGDAGAGCAACUGACUVGUAAUCAGUAG7UCACCAGTPCGAUUCCGGUAGUCGGCACCA
0000000000000000000100000000000001000000000001000000011000000000000000000000
>tRNA|Trp1|CCA|Escherichia coli|cytosolic
AGGGGCG4AGUUCAADDGGDAGAGCACCGGUBUCCA*AACCGGGU7UUGGGAGTPCGAGUCUCUCCGCCCCUGCCA
0000000100000001100100000000000100001000000001000000011000000000000000000000
>tRNA|Tyr1|GUA|Escherichia coli|cytosolic
GGUGGGG4UCCCGAGC#GCCAAAGGGAGCAGACUQUA*APCUGCCGUCAUCGACUUCGAAGGTPCGAAUCCUUCCCCCACCACCA
0000000100000000100000000000000000100101000000000000000000000011000000000000000000000
>tRNA|Tyr2|GUA|Escherichia coli|cytosolic
GGUGGGG4UCCCGAGC#GCCAAAGGGAGCAGACUQUA*APCUGCCGUCACAGACUUCGAAGGTPCGAAUCCUUCCCCCACCACCA
0000000100000000100000000000000000100101000000000000000000000011000000000000000000000
>tRNA|Val1|VAC|Escherichia coli|cytosolic
GGGUGAU4AGCUCAGCDGGGAGAGCACCUCCCUVAC=AGGAGGGG7UCGGCGGTPCGAUCCCGUCAUCACCCACCA
0000000100000000100000000000000001001000000001000000011000000000000000000000
>tRNA|Val2|GAC|Escherichia coli|cytosolic
GCGUCCG4AGCUCAGDDGGDDAGAGCACCACCUUGACAUGGUGGGG7XCGGUGGTPCGAGUCCACUCGGACGCACCA
00000001000000011001100000000000000000000000001100000011000000000000000000000
>tRNA|Val3|GAC|Escherichia coli|cytosolic
GCGUUCA4AGCUCAGDDGGDDAGAGCACCACCUUGACAUGGUGGGG7XCGUUGGTPCGAGUCCAAUUGAACGCACCA
00000001000000011001100000000000000000000000001100000011000000000000000000000
>tRNA|fMe1|CAU|Escherichia coli|cytosolic
CGCGGGG4GGAGCAGCCUGGDAGCUCGUCGGGBUCAUAACCCGAAG7UCGUCGGTPCAAAUCCGGCCCCCGCAACCA
00000001000000000000100000000000100000000000001000000011000000000000000000000
>tRNA|fMe2|CAU|Escherichia coli|cytosolic
CGCGGGG4GGAGCAGCCUGGDAGCUCGUCGGGBUCAUAACCCGAAGAUCGUCGGTPCAAAUCCGGCCCCCGCAACCA
00000001000000000000100000000000100000000000000000000011000000000000000000000
>tRNA|Ala1|AGC|Saccharomyces cerevisiae|cytosolic
GGGCGUGUKGCGUAGDCGGDAGCGCRCUCCCUUIGCOPGGGAGAGGDCUCCGGTPCGAUUCCGGACUCGUCCACCA
0000000010000001000100000100000001001100000000100000011000000000000000000000
>tRNA|Ala2|UGC|Saccharomyces cerevisiae|cytosolic
GGGCACAUKGCGCAGDDGGDAGCGCRCUUCCCUUGCAAGGAAGAGGDCAUCGGTPCGAUUCCGGUUGCGUCCACCA
0000000010000001100100000100000000000000000000100000011000000000000000000000
>tRNA|Arg1|UCU|Saccharomyces cerevisiae|cytosolic
GCUCGCGUKLCGUAADGGCAACGCRPCUGACU1CU6APCAGAAGADUAUGGGTPCG"CCCCCAUCGUGAGUGCCA
000000001100000100000000110000001001010000000100000011001000000000000000000
>tRNA|Arg2|GCG|Saccharomyces cerevisiae|cytosolic
PUCCUCGUKLCCCAADGGDCACGGCRPCUGGCUICGAACCAGAAGADU?CAGGTPCA"GUCCUGGCGGGGAAGCCA
1000000011000001001000000110000001000000000000101000011001000000000000000000
>tRNA|Arg3|CCU|Saccharomyces cerevisiae|cytosolic
GUUCCGUUKGCGUAADGGDAACGCRUCUCCCUCCU6AGGAGAAGACDGCGGGTPCGAGUCCCGUACGGAACGCCA
000000001000000100100000100000000001000000000010000011000000000000000000000
>tRNA|Asn1|GUU|Saccharomyces cerevisiae|cytosolic
GACUCCAUGLCCAAGDDGGDDAAGGCRUGCGACUGUU6APCGCAAGAD?GUGAGTPCA"CCCUCACUGGGGUCGCCA
00000000010000011001100000100000000001010000000110000011001000000000000000000
>tRNA|Asp1|GUC|Saccharomyces cerevisiae|cytosolic
UCCGUGAUAGUUPAADGGDCAGAAUGGGCGCPUGUCKCGUGCCAGAU?GGGGTPCAAUUCCCCGUCGCGGAGCCA
000000000000100100100000000000010000100000000001000011000000000000000000000
>tRNA|Cys1|GCA|Saccharomyces cerevisiae|cytosolic
GCUCGUAUGGCGCAGDGGDAGCGCAGCAGAPUGCA+APCUGUUG7D?CUUAGTPCG"UCCUGAGUGCGAGCUCCA
000000000000000100100000000000100001010000001110000011001000000000000000000
>tRNA|Gln1|UUG|Saccharomyces cerevisiae|cytosolic
GGUCCUAUAGUGUAGDGGDDAUCACUUUCGGPUUUGAPCCGGACAAC?CCGGTPCGAAUCCGGGUAGGACCUCCA
000000000000000100110000000000010000010000000001000011000000000000000000000
>tRNA|Gln2|CUG|Saccharomyces cerevisiae|cytosolic
GGUCCUAUAGUGUAGDGGDDAUCACUUUCGGPUCUGAPCCGAACAAC?CCAGTPCGAAUCCGGGUGGGACC.XCA
000000000000000100110000000000010000010000000001000011000000000000000001100
>tRNA|Glu1|UUC|Saccharomyces cerevisiae|cytosolic
UCCGAUAUAGUGPAACGGCDAUCACAPCACGCU3UCACCGUGGAGAC?GGGGTPCGACUCCCCGUAUCGGAGCCA
000000000000100000010000001000000100000000000001000011000000000000000000000
>tRNA|Glu2|CUC|Saccharomyces cerevisiae|cytosolic
UCCGAUGUAGUGPAACGGCDAUCACAPCACGUUCUCACCGUGGAGAC?GGGGTPCGACUCCCCGCUUCGGAGCCA
000000000000100000010000001000000000000000000001000011000000000000000000000
>tRNA|Gly1|GCC|Saccharomyces cerevisiae|cytosolic
GCGBAAGUKGUUPAGDGGDAAAAUCCAACGPUGCCAPCGUUGGGCC?CCGGTPCGAUUCCGGGCUUGCGCACCA
00010000100010010010000000000010000010000000001000011000000000000000000000
>tRNA|Gly2|UCC|Saccharomyces cerevisiae|cytosolic
GGGCGGUUAGUGPAGDGGDDAUCAUCCCACCCUNCCAAGGUGGGGACACGGGTPCGAUUCUCGUACCGCUCACCA
000000000000100100110000000000000100000000000000000011000000000000000000000
>tRNA|His1|GUG|Saccharomyces cerevisiae|cytosolic
GGCCHUCUUAGUAPAGD#GDDAGUACACAACAPUGUGKCPGUUGAAAC?CUGGTPCGAUUCUAGGAGGUGGCACCA
0000100000000100110110000000000010000101000000001000011000000000000000000000
>tRNA|His2|GUG|Saccharomyces cerevisiae|cytosolic
GGCCHUCUUAGUAPAGD#GDDAGUACACAUCGPUGUGKCCGAUGAAAC?CUGGTPCGAUUCUAGGAGAUGGCACCA
0000100000000100110110000000000010000100000000001000011000000000000000000000
>tRNA|Ile1|AAU|Saccharomyces cerevisiae|cytosolic
GGUCUCUUKLCCCAGDDGGDDAAGGCACCGUGCUIAU6ACGCGGGGAD?AGCGGTPCG"UCCCGCUAGAGACCACCA
00000000110000011001100000000000001001000000000110000011001000000000000000000
>tRNA|Ile2|UAU|Saccharomyces cerevisiae|cytosolic
GCUCGUGUALCUCAGUGGDDAGAGCUPCGUGCUPAP6ACGCGACC7D?GUGGGTPCA"UCCCCACCPCGAGCACCA
0000000001000000001100000010000001011000000001110000011001000000001000000000
>tRNA|Ile3|UAU|Saccharomyces cerevisiae|cytosolic
GCUCGUGUALCUCAGUGGDDAGAGCUPCGUGCUPAP6ACGCGACC7D?GUGGGTPCA"ACCCCACCPCGAGCACCA
0000000001000000001100000010000001011000000001110000011001000000001000000000
>tRNA|Leu1|UAG|Saccharomyces cerevisiae|cytosolic
GGGAGUUUGLCMGAGD#GDDDAAGGCRPCAGAPUUAGKCPCUGAUAUCUUCGGAUG?AAGGGTPCG"AUCCCUUAGCUCUCACCA
0000000001010001101110000011000010000101000000000000000010000011001000000000000000000
>tRNA|Leu2|CAA|Saccharomyces cerevisiae|cytosolic
GGUUGUUUGLCMGAGC#GDCDAAGGCRCCUGAPU?AAKCPCAGGUAUCGUAAGAUG?AAGAGTPCGAAUCUCUUAGCAACCACCA
0000000001010000101010000010000010100101000000000000000010000011000000000000000000000
>tRNA|Leu3|UAA|Saccharomyces cerevisiae|cytosolic
GGAGGGUUGLCMGAGD#GDCDAAGGCRGCAGABUNAAKAPCUGUUGGACGGUUGUCCG?GCGAGTPCG"ACCUCGCAUCCUUCACCA
000000000101000110101000001000001010010100000000000000000010000011001000000000000000000
>tRNA|Lys1|CUU|Saccharomyces cerevisiae|cytosolic
GCCUUGUUKLCGCAADCGGDAGCGCRPAUGACUCUU6APCAUAAG7UUAGGGGTPCG"GCCCCCUACAGGGCUCCA
0000000011000001000100000110000000001010000001000000011001000000000000000000
>tRNA|Lys2|UUU|Saccharomyces cerevisiae|cytosolic
PCCUUGUUALCUCAGDDGGDAGAGCRPPCGGCU)UU6ACCGAAAU7D?AGGGGTPCG"GCCCCCUAPGAGGAGCCA
1000000001000001100100000111000001001000000001110000011001000000001000000000
>tRNA|Met1|CAU|Saccharomyces cerevisiae|cytosolic
GCUUCAGUALCUCAGDAGGAAGAGCRPCAGPCUCAU6APCUGAAG7D?GAGAGTPCG"ACCUCUCCUGGAGCACCA
0000000001000001000000000110001000001010000001110000011001000000000000000000
>tRNA|Phe1|GAA|Saccharomyces cerevisiae|cytosolic
GCGGAUUUALCUCAGDDGGGAGAGCRCCAGABU#AAYAP?UGGAG7UC?UGUGTPCG"UCCACAGAAUUCGCACCA
0000000001000001100000000100000101001011000001001000011001000000000000000000
>tRNA|Phe2|GAA|Saccharomyces cerevisiae|cytosolic
GCGGACUUALCUCAGDDGGGAGAGCRCCAGABU#AAYAP?UGGAG7UC?UGUGTPCG"UCCACAGAGUUCGCACCA
0000000001000001100000000100000101001011000001001000011001000000000000000000
>tRNA|Pro1|UGG|Saccharomyces cerevisiae|cytosolic
GGGBGUGUKGUCPAGDGGDAUGAUUCUCGCPUNGGKPGCGAGAG7CCCUGGGTPCA"UUCCCAGCUCGCCCCCCA
000100001000100100100000000000101001100000001000000011001000000000000000000
>tRNA|Ser1|CGA|Saccharomyces cerevisiae|cytosolic
GGCACUAUGGCMGAGD#GDDAAGGCRAGAGA'UCGA+APCUCUJGGGCUCUGCCCG?GCUGGTPCAAAUCCUGCUGGUGUCGCCA
0000000000010001101100000100000100001010000100000000000010000011000000000000000000000
>tRNA|Ser2|UGA|Saccharomyces cerevisiae|cytosolic
GGCACUAUGGCMGAGD#GDDAAGGCRACAGA'UNGA+APCUGUJGGGCUCUGCCCG?GCUGGTPCAAAUCCUGCUGGUGUCGCCA
0000000000010001101100000100000101001010000100000000000010000011000000000000000000000
>tRNA|Ser3|GGA|Saccharomyces cerevisiae|cytosolic
GGCAACUUGGCMGAGD#GDDAAGGCRAAAGAPUIGA+APCUUUJGGGCUCUGCCCG?GCAGGTPCAAAUCCUGCAGUUGUCGCCA
0000000000010001101100000100000101001010000100000000000010000011000000000000000000000
>tRNA|Ser4|GGA|Saccharomyces cerevisiae|cytosolic
GGCAACUUGGCMGAGD#GDDAAGGCRAAAGAPUIGA+APCUUUJGGGCUUUGCCCG?GCAGGTPCGAGUCCUGCAGUUGUCGCCA
0000000000010001101100000100000101001010000100000000000010000011000000000000000000000
>tRNA|Ser5|GCU|Saccharomyces cerevisiae|cytosolic
GUCCCAGUGGCMGAGN#GNNAAGGCRAUGCCCUGCU6AGGCAUJGGGUUUUACCUG?GCAGGTNCGAAUCCUGUCUGUGACGCCA
0000000000010001101100000100000000001000000100000000000010000011000000000000000000000
>tRNA|Thr1|AGU|Saccharomyces cerevisiae|cytosolic
GCUUCUAUGLCCAAGDDGGDAAGGCRCCACA'UIGU6APGUGGAGAD?AUCGGTPCA"AUCCGAUUGGAAGCACCA
0000000001000001100100000100000101001010000000110000011001000000000000000000
>tRNA|Thr2|AGU|Saccharomyces cerevisiae|cytosolic
GCUUCUAUGLCCAAGDDGGDAAGGCRCCACA'UIGU6APGUGGAGAD?GUCGGTPCA"AUCCGACUGGAAGCACCA
0000000001000001100100000100000101001010000000110000011001000000000000000000
>tRNA|Trp1|CCA|Saccharomyces cerevisiae|cytosolic
GAAGCGGUKLCUCAAD#GDAGAGCPPPCGABUBCAAAPCGAAGG7DUGCAGGTPCA"UUCCUGPCCGUUUCACCA
000000001100000110100000111000101000010000001100000011001000000100000000000
>tRNA|Tyr1|GUA|Saccharomyces cerevisiae|cytosolic
CUCUCGGUALCCAAGDD#GDDDAAGGCRCAAGACUGPA+APCUUGAGAD?GGGCGTPCG"CUCGCCCCCGGGAGACCA
000000000100000111011100000100000000101010000000110000011001000000000000000000
>tRNA|Val1|UAC|Saccharomyces cerevisiae|cytosolic
GGUCCAAUGLUCCAGDGGDDCAAGACRPCGCCPU&ACACGGCGAAGADC?CGAGTPCG"ACCUCGGUUGGAUCACCA
00000000010000010011000000110000101000000000000101000011001000000000000000000
>tRNA|Val2|CAC|Saccharomyces cerevisiae|cytosolic
GUUCCAAUALUGPAGCGGCDAUCACLPPGCCPUCACACGGCAAAG7DC?CGAGTPCG"UCCUCGGUUGGAACACCA
0000000001001000000100000111000100000000000001101000011001000000000000000000
>tRNA|Val3|AAC|Saccharomyces cerevisiae|cytosolic
GGUUUCGUKGUCPAGDCGGDDAUGGCAPCUGCPUIACACGCAGAAC7DC?CCAGTPCG"UCCUGGGCGAAAUCACCA
00000000100010010001100000010000101000000000001101000011001000000000000000000
>tRNA|fMe1|CAU|Saccharomyces cerevisiae|cytosolic
AGCGCCGUKLCGCAGDGGAAGCGCRCAGGGCUCAU6ACCCUGAU7D??UCGGAUCG"AACCGˆGCGGCGCUACCA
000000001100000100000000100000000001000000001111000000001000001000000000000
>tRNA|fMe2|CAU|Saccharomyces cerevisiae|cytosolic
GGCGCCGUKLCGCAGDGGAAGCGCRCAGGGCUCAU6ACCCUGAU7D??UCGGAUGG"AACCGˆGCGGCGCUACCA
000000001100000100000000100000000001000000001111000000001000001000000000000
>tRNA|Ala1|UGC|Saccharomyces cerevisiae|mitochondrial
GGGGUUAUAGUUAAAUUUGGUGAAACGACUGCGUUGCAUGCAUUUAAUAUGAGTPCAAGUCUCAUUAACUCCACCA
0000000000000000000000000000000000000000000000000000011000000000000000000000
>tRNA|Arg1|NCU|Saccharomyces cerevisiae|mitochondrial
GCUCUCUUAGCUUAADGGDUAAAGCAPAAUACUNCU6APAUUAAUAUUCCAUGTPCAAAUCAUGGAGAGAGUACCA
0000000000000001001000000010000001001010000000000000011000000000000000000000
>tRNA|Arg2|ACG|Saccharomyces cerevisiae|mitochondrial
AUAUCUUUAAUUUAADGGDAAAAUAPUAGAAUACGAAPCUAAUUAUAUAGGTPCAAAUCCUAUAAGAUAUUCCA
00000000000000010010000001000000000001000000000000011000000000000000000000
>tRNA|Asn1|GUU|Saccharomyces cerevisiae|mitochondrial
GUCCUUAUAGCUUAUCGGDUAAAGCAPCUCACUGUU6APGAGAAUAGAUGGGTPCAAUUCCUAUUAAGGACGCCA
000000000000000000100000001000000000101000000000000011000000000000000000000
>tRNA|Asp1|GUC|Saccharomyces cerevisiae|mitochondrial
GGAUCUGUAGCUUAAUAGDAAAGUACCAUUUUGUCAUAAUGGAGGAUGUCAGUGCAAAUCUGAUUAGAUUCGCCA
000000000000000000100000000000000000000000000000000000000000000000000000000
>tRNA|Cys1|GCA|Saccharomyces cerevisiae|mitochondrial
GGAGAUGUUGUUUUAAGGDUAAACU_UAGAUUGCA+APCUACUUAUUAAGAGTPCGAUUCUCUUCAUCUCUUCCA
000000000000000000100000010000000001010000000000000011000000000000000000000
>tRNA|Gln1|UUG|Saccharomyces cerevisiae|mitochondrial
UGAGUCGUAGACAAUAGGDAAGUUACCAAAAUUUGAGPUUGGAGUUCUUUGTPCGAAUCAAAGCGAUUCAACCA
00000000000000000010000000000000000001000000000000011000000000000000000000
>tRNA|Glu1|UUC|Saccharomyces cerevisiae|mitochondrial
GACCUUAUCGUCUAAUGGDUACGACAPCACCUCUUCAUGUUGAUAAUAUCGGTPCGAUUCCGAUUAAGGUUACCA
000000000000000000100000001000000000000000000000000011000000000000000000000
>tRNA|Gly1|NCC|Saccharomyces cerevisiae|mitochondrial
AUAGAUAUAAGUUAAUDGGDAAACURGAUGPCUNCC+AACAUUGAAUGCGAGTPCGAUUCUCGCUAUCUAUACCA
000000000000000010010000010000100100100000000000000011000000000000000000000
>tRNA|His1|GUG|Saccharomyces cerevisiae|mitochondrial
GGUGAAUAUAUUUCAADGGDAGAAAAPACGCPUGUGKPGCGUUAAAUCUGAGTPCGAUUCUCAGUAUUCACCCCA
000000000000000010010000001000010000110000000000000011000000000000000000000
>tRNA|Ile1|GAU|Saccharomyces cerevisiae|mitochondrial
GAAACUAUAAUUCAADDGGDUAGAAUAGUAUPUUGAU6AGGUACAAAUAUAGGTPCAAUCCCUGUUAGUUUCACCA
0000000000000001100100000000000100000100000000000000011000000000000000000000
>tRNA|Leu1|!AA|Saccharomyces cerevisiae|mitochondrial
GCUAUUUUGGUGGAADUGGDAGACACRAUACPCU!AAKAPGUAUUACUUUACAGUAUGAAGGTPCAAGUCCUUUAAAUAGCACCA
0000000000000001000100000010000100100101000000000000000000000011000000000000000000000
>tRNA|Lys1|NUU|Saccharomyces cerevisiae|mitochondrial
GAGAAUAUUGUUUAADGGDAAAACAGPUGPCUNUU6AGCAACCCAUGC_GGTPCAACUCCAGCUAUUCUCACCA
00000000000000010010000000100100100100000000000010011000000000000000000000
>tRNA|Met1|CAU|Saccharomyces cerevisiae|mitochondrial
GCUUGUAUAGUUUAADDGGDUAAAACAUUUGPCUCAU6AAUAAAUAAUGUAAGGTPCAAUUCCUUCUACAAGUACCA
00000000000000011001000000000001000001000000000000000011000000000000000000000
>tRNA|Phe1|GAA|Saccharomyces cerevisiae|mitochondrial
GCUUUUAUAGCUUAGDGGDAAAGCRAUAAAPUGAAKAPUUAUUUACAU_AGUPCGAUUCUCAUUAAGGGCACCA
00000000000000010010000010000010000101000000000010001000000000000000000000
>tRNA|Pro1|UGG|Saccharomyces cerevisiae|mitochondrial
CAGAUAGAAGCCAAAAGGDCAGGCLCUUUCPUUGGKAGAAAGACCUAGUUAGTPCGAGUCUAUCCUAUCUGACCA
000000000000000000100000100000100001000000000000000011000000000000000000000
>tRNA|Ser1|UGA|Saccharomyces cerevisiae|mitochondrial
GGAUGGUUGACUGAGDGGDUUAAAGULPGAUAPUUGAKCPAUCAUUAGUCUUUAUUGGCUACGUAGGTPCAAAUCCUACAUCAUCCGCCA
000000000000000100100000001100001000010100000000000000000000000000011000000000000000000000
>tRNA|Ser2|GCU|Saccharomyces cerevisiae|mitochondrial
GGAAAAUUAACUADAGGDAAAGU_AUUAPPUGCUAAGUAAUUGAAUUGUAAAUUCUUAUGAGTPCGAAUCUCAUAUUUUCCGCCA
0000000000000100010000010000110000000000000000000000000000000011000000000000000000000
>tRNA|Thr1|UGU|Saccharomyces cerevisiae|mitochondrial
GUUAUAUUAGCUUAADDGGDAGAGCAUUCGPUUUGU6APCGAAAGGUUUGGGGTPCAAAUCCCUAAUAUAACACCA
0000000000000001100100000000001000001010000000000000011000000000000000000000
>tRNA|Thr2|UAG|Saccharomyces cerevisiae|mitochondrial
GUAAAUAUAAUUUAADGGDAAAAULPAUGP_UUAGKPGCAUAUUAUCUAAGTPCAAAUCUUAGUAUUUACACCA
00000000000000010010000011000110000110000000000000011000000000000000000000
>tRNA|Trp1|!CA|Saccharomyces cerevisiae|mitochondrial
AAGGAUAUAGUUUAADGGDAAAACAGUUGAPU!CAHAPCAAUCAUUAGGAGTPCGAAUCUCUUUAUCCUUGCCA
00000000000000010010000000000010100101000000000000011000000000000000000000
>tRNA|Tyr1|GUA|Saccharomyces cerevisiae|mitochondrial
GGAGGGAUUUUCAAUGUDGGDAGUUGGALPUGAGCUGUA+ACUCAAUGACUUAGGUCUUCAUAGGTPCAAUUCCUAUUCCCUUCACCA
0000000000000000010010000000110000000001000000000000000000000000011000000000000000000000
>tRNA|Val1|UAC|Saccharomyces cerevisiae|mitochondrial
AGGAGAUUAGCUUAADDGGDAUAGCAUUCGPUUUACACACGAAAGAUUAUAGGTPCGAACCCUAUAUUUCCUACCA
0000000000000001100100000000001000000000000000000000011000000000000000000000
>tRNA|fMe1|CAU|Saccharomyces cerevisiae|mitochondrial
UGCAAUAUGAUGUAADUGGDUAACAUUUUAGGGUCAUKACCUAAUUAUAUACGTPCAAAUCGUAUUAUUGCPACCA
0000000000000001000100000000000000000100000000000000011000000000000000010000
>tRNA|Ala1|GGC|Halobacterium volcanii|cytosolic
GGGCUCGUAGAUCAGGGGUAGAUCACUCCCUUGGCAUGGGAGAGGC??CGGG]PBOAAUCCCGGCGAGUCCACCA
000000000000000000000000000000000000000000000011000011110000000000000000000
>tRNA|Ala1|GGC|Bacillus subtilis|cytosolic
GGAGCCUUAGCUCAGCDGGGAGAGCGCCUGCUU5GC=CGCAGGAG7UCAGCGGTPCGAUCCCGCUAGGCUCCACCA
0000000000000000100000000000000001001000000001000000011000000000000000000000
>tRNA|Ala1|UGC|Mycoplasma capricolum|cytosolic
GGGCCCUNAGCUCAGCDGGGAGAGCACCUGCCUUGC=CGCAGGGG7UCGACGGUPCGAUCCCGUUAGGGUCCACCA
0000000100000000100000000000000000001000000001000000001000000000000000000000
>tRNA|Ala2|CGC|Halobacterium volcanii|cytosolic
GGGCUCGUAGAUCAGUGGCAGAUCRCUUCCUUCGCAAGGAAGAGGC??GGGG]PBOAAUCCCCGCGAGUCCACCA
000000000000000000000000100000000000000000000011000011110000000000000000000
>tRNA|Ala2|GGC|Bacillus subtilis|cytosolic
GGGGCCAUAGCUCAGCDGGGAGAGCGCUACGCUGGCAGCGUAGAG7UCAGGGGTPCGAGCCCCCUUGGCUCCACCA
0000000000000000100000000000000000000000000001000000011000000000000000000000
>tRNA|Ala3|UGC|Halobacterium volcanii|cytosolic
GGGCCCAUAGCUCAGUGGUAGAGULCCUCCUUUGCAAGGAGGAUGC??AGGG]PBGAAUCCCUGUGGGUCCACCA
000000000000000000000000100000000000000000000011000011100000000000000000000
>tRNA|Arg1|GCG|Halobacterium volcanii|cytosolic
GUCCUGAUARGGPAGUGGACUAUCCUCCUGGCUUGCGKAGCCAGGGAC?GGAG]PBOAAUCUCCGUCAGGACGCCA
0000000001001000000000000000000000000100000000001000011110000000000000000000
>tRNA|Arg1|ICG|Bacillus subtilis|cytosolic
GCGCCCGUAGCUCAAUGGADAGAGCGUUUGACUICGKAUCAAAAG7UUAGGGGTPCGACUCCCCUCGGGCGCGCCA
0000000000000000000100000000000001001000000001000000011000000000000000000000
>tRNA|Arg1|ICG|Mycoplasma capricolum|cytosolic
GCGCCCGNAGAUCAAUDGGADAGAUCGCUUGACUICGKAPCAAAAG7UUGGGGGUPCGAGUCCCUCCGGGCGCACCA
00000001000000001000100000000000001001010000001000000001000000000000000000000
>tRNA|Arg2|CCG|Halobacterium volcanii|cytosolic
GGGCCCGUAGCUCA;UGGACAGAGURCUUGGUUCCGKACCAAGAUGC?GCGGG]PBOAAUCCCGUCGGGUCCGCCA
0000000000000010000000000100000000001000000000010000011110000000000000000000
>tRNA|Arg2|UCU|Bacillus subtilis|cytosolic
GUCCCAGUAGCUCAGCDGGADAGAGCAACGGCCUUCU6AGCCGUCG7UCGGGAGTPCGAAUCUCUCCUGGGACGCCA
00000000000000001000100000000000000001000000001000000011000000000000000000000
>tRNA|Arg2|!CU|Mycoplasma capricolum|cytosolic
GCCCAUGUAGCUCAGUAGGADAGAGCACGCGCCU!CU6AGCGUGAG7UCGGAAGUPCGAGCCUUCUCGUGGGCACCA
00000000000000000000100000000000001001000000001000000001000000000000000000000
>tRNA|Arg3|UCG|Halobacterium volcanii|cytosolic
GGGCGCUUAGCUCA;UCUGGACAGAGULCUUGGCU5CGKACCAAGUUGC?ACGGG]PBOAAUCCUGUAGCGCCCACCA
000000000000001000000000000100000001001000000000010000011110000000000000000000
>tRNA|Arg3|CCU|Bacillus subtilis|cytosolic
GCUCUAGUAGCACAGCGGADAGUGCAGCAGUUUCCU6AACUGCAG7UCGGGAGTPCGAAUCUCUCCUAGAGCGCCA
0000000000000000000100000000000000001000000001000000011000000000000000000000
>tRNA|Arg4|CCG|Bacillus subtilis|cytosolic
GCGCUCGUAGCUCAGUUGGADAGAGCGGUGGUUUCCGKUACCACGGUCGUCCGGGGGTPCGAAUCCCUCCGAGCGCGCCA
00000000000000000000100000000000000001000000000000000000011000000000000000000000
>tRNA|Asn1|GUU|Halobacterium volcanii|cytosolic
GCCGCCGUAGCUCA;UUGGUAGAGCACCUCGCUGUU6ACGAGGUUGU??CAGG]PBGAGUCCUGGCGGUGGCGCCA
0000000000000010000000000000000000001000000000011000011100000000000000000000
>tRNA|Asn1|GUU|Bacillus subtilis|cytosolic
UCCACAGUAGCUCAGUGGDAGAGCUAUCGGCUGUU6ACCGAUCG7UCGCAGGTPCGAAUCCUGCCUGUGGAGCCA
000000000000000000100000000000000001000000001000000011000000000000000000000
>tRNA|Asn1|GUU|Mycoplasma capricolum|cytosolic
GGCUUUUNAGCUCAGCAGGDAGAGCAACCGGCUGUU6ACCGGUUU7UCACAGGUPCGAGCCCUGUAAAAGCCGCCA
0000000100000000000100000000000000001000000001000000001000000000000000000000
>tRNA|Asp1|GUC|Halobacterium volcanii|cytosolic
GCCCGGGUGRUGPAGUGGCCCAUCAUACGACCCUGUCACGGUCGUGACGCGGG]PBOAAUCCCGCCUCGGGCGCCA
0000000001001000000000000000000000000000000000000000011110000000000000000000
>tRNA|Asp1|GUC|Bacillus subtilis|cytosolic
GGUCCGGUAGUUCAGUUGGUUAGAAUGCCUGCCUGUCACGCAGGAG7UCGCGGGTPCGAGUCCCGUCCGGACCGCCA
00000000000000000000000000000000000000000000001000000011000000000000000000000
>tRNA|Asp1|GUC|Mycoplasma capricolum|cytosolic
GGCCCCANAGCGAAGUDGGDDAUCGCGCCUCCCUGUCACGGAGGAGAUCACGGGUPCGAGUCCCGUUGGGGUCGCCA
00000001000000001001100000000000000000000000000000000001000000000000000000000
>tRNA|Cys1|GCA|Halobacterium volcanii|cytosolic
GCCAAGGUGGCAGA;UUCGGCCCAACGCAUCCGCCUGCAKAGCGGAACCCC?GCCGG]PBOAAUCCGGCCCUUGGCUCCA
00000000000000100000000000000000000000010000000000010000011110000000000000000000
>tRNA|Cys1|GCA|Bacillus subtilis|cytosolic
GGCGGCAUAGCCAAGUGGDAAGGCAGAGGUCUGCA+AACCUUUAUCCCCGGTPCGAAUCCGGGUGUCGCCUCCA
00000000000000000010000000000000000100000000000000011000000000000000000000
>tRNA|Cys1|GCA|Mycoplasma capricolum|cytosolic
GGCAACANGGCCAAGCGGCDA"GGCAUGGGUCUGCA=CACCCUGAUCAUCGGUPCGAAUCCGAUUGUUGCCUCCA
000000010000000000010100000000000000100000000000000001000000000000000000000
>tRNA|Gln1|CUG|Halobacterium volcanii|cytosolic
AGUCCCAUGRGGPAGUGGCCAAUCCUGUUGCCUUMUGKGGGCAACGACCCAGGPPBGAAUCCUGGUGGGACUACCA
0000000001001000000000000000000000100100000000000000011100000000000000000000
>tRNA|Gln1|UUG|Bacillus subtilis|cytosolic
UGGGCUAUAGCCAAGCGGDAAGGCAACGGACUUUGACUCCGUCAUGCGUUGGTPCGAAUCCAGCUAGCCCAGCCA
000000000000000000100000000000000000000000000000000011000000000000000000000
>tRNA|Gln1|!UG|Mycoplasma capricolum|cytosolic
UGGGCUANAGCCAAGCGGDA"GGCAAGGGACU!UG=CUCCCUCAUGCGCCGGUPCGAAUCCUGCUAGCCCAACCA
000000010000000000101000000000001001000000000000000001000000000000000000000
>tRNA|Glu1|CUC|Halobacterium volcanii|cytosolic
GCUCUGUUGRUGPAGUCCGGCCAAUCAUAUCACCCUMUCACGGUGAUGAC?AGGG]PBGAAUCCCUGACGGAGCACCA
000000000100100000000000000000000000100000000000001000011100000000000000000000
>tRNA|Glu1|UUC|Bacillus subtilis|cytosolic
GGCCCGUUGGUCAAGCGGUUAAGACACCGCCCUUUCACGGCGGUAACACGGGTPCGAAUCCCGUACGGGUCACCA
000000000000000000000000000000000000000000000000000011000000000000000000000
>tRNA|Glu1|!UC|Mycoplasma capricolum|cytosolic
GGCCUGUUGGUGAAGCGGDDA"CACACACGGUU!UCAUCCGUGGACACACGGGUPCGAACCCCGUACAGGCUACCA
0000000000000000001101000000000001000000000000000000001000000000000000000000
>tRNA|Glu2|UUC|Halobacterium volcanii|cytosolic
GCUCGGUUGRUGPAGUCCGGCCAAUCAUCUUGGCCU5UCKAGCCGAGGAC?AGGG]PBOAAUCCCUGACCGAGCACCA
000000000100100000000000000000000000100100000000001000011110000000000000000000
>tRNA|Gly1|GCC|Halobacterium volcanii|cytosolic
GCGCUGGUALUGPAGUGGUAUCACGUGACCUUGCCAUGGUCACAAC?UGGG]PBOAAUCCCAGCCAGCGCACCA
00000000010010000000000000000000000000000000001000011110000000000000000000
>tRNA|Gly1|GCC|Bacillus subtilis|cytosolic
GCGGAAGUAGUUCAGUGGDAGAACACCACCUUGCCAAGGUGGGG7UCGCGGGTPCGAAUCCCGUCUUCCGCUCCA
000000000000000000100000000000000000000000001000000011000000000000000000000
>tRNA|Gly1|UCC|Mycoplasma capricolum|cytosolic
GCAGGUGNAGUUUAAUGGDAGAACUUCAGCCUUCC=AGCUGAUUGUGAGGGUPCGAUUCCCUUCACCUGCUCCA
00000001000000000010000000000000000100000000000000001000000000000000000000
>tRNA|Gly2|GCC|Halobacterium volcanii|cytosolic
GCGUCGGUALUGPAGUGGUAUCACGUGACCUUGCCAUGGUCACAAC?UGGG]PBOAAUCCCAGCCGACGCACCA
00000000010010000000000000000000000000000000001000011110000000000000000000
>tRNA|Gly2|!CC|Bacillus subtilis|cytosolic
GCGGGUGUAGUUUAGUGGDAAAACCUCAGCCU!CCAAGCUGAUGUCGUGAGTPCGAUUCUCAUCACCCGCUCCA
00000000000000000010000000000000100000000000000000011000000000000000000000
>tRNA|Gly3|UCC|Halobacterium volcanii|cytosolic
GCACCGGUGLUCUAAUGGUAAGACAUUGGCCU5CCAAGCCAAUUAU?UGGG]PBGAUUCCCAGCCGGUGCACCA
00000000010000000000000000000000100000000000001000011100000000000000000000
>tRNA|Gly4|CCC|Halobacterium volcanii|cytosolic
GCGCCGAUGLUCCAGUGGUAGGACACGAGCUUCCCAAGCUCGGAGC?CGGG]PBOAUUCCCGGUCGGCGCACCA
00000000010000000000000000000000000000000000001000011110000000000000000000
>tRNA|His1|GUG|Halobacterium volcanii|cytosolic
GUCCGGGUUGRGGPAGUGGACUAUCCUUCAGCCUUGUGKAGGCUGAGACGCGGGPPBAAUUCUCGCACCUGGACCCA
00000000001001000000000000000000000000100000000000000011100000000000000000000
>tRNA|His1|GUG|Bacillus subtilis|cytosolic
GGCGGUUGUGGCGAAGUGGUUAACGCACCAGAUUGUGGCUCUGGCAUUCGUGGGTPCGAUUCCCAUCAAUCGCCCCA
00000000000000000000000000000000000000000000000000000011000000000000000000000
>tRNA|His1|GUK|Mycoplasma capricolum|cytosolic
GGCGUAGGUGGUGAAGUGGDDA"CACAUCAGGUUGUKKCPCUGACAUACGCGGGUPCGAUCCCCGUUCUACGCCCCA
00000000000000000001101000000000000011010000000000000001000000000000000000000
>tRNA|Ile1|GAU|Halobacterium volcanii|cytosolic
GGGCCAAUAGCUCAGUCAGGUUGAGCRCPCGGCUGAU6AC?GGGAGGCC?GCGG]PBOAAUCCGCGUUGGCCCACCA
00000000000000000000000000101000000001001000000001000011110000000000000000000
>tRNA|Ile1|GAU|Bacillus subtilis|cytosolic
GGGCCUGUAGCUCAGCUGGUUAGAGCGCACGCCUGAU6AGCGUGAG7UCGGUGGTPCGAGUCCACUCAGGCCCACCA
00000000000000000000000000000000000001000000001000000011000000000000000000000
>tRNA|Ile1|}AU|Mycoplasma capricolum|cytosolic
GGACCUUNAGCUCAGUDGGDDAGAGCAUCCGGCU}AU=ACCGGACG7UCAUUGGUPCAAGUCCAAUAAGGUCCACCA
00000001000000001001100000000000001001000000001000000001000000000000000000000
>tRNA|Ile2|UAU|Halobacterium volcanii|cytosolic
GGGCCCCUAGCUCA;UCUGGUCAGAGCRCUCGGCUNAU6ACCGGGUGGU?AUGGG]PBGAACCCCAUGGGGCCCACCA
000000000000001000000000000100000001001000000000010000011100000000000000000000
>tRNA|Ile2|kAU|Bacillus subtilis|cytosolic
GGACCUUUAGCUCAGUUGGUUAGAGCAGACGGCUCAU6ACCGUCCG7UCGUAGGTPCGAGUCCUACAAGGUCCACCA
00000000000000000000000000000000000001000000001000000011000000000000000000000
>tRNA|Ile2|GAU|Mycoplasma capricolum|cytosolic
CGGAAUAUAGCUCAGCDGGDDAGAGCAUUCCGCUGAU6ACGGAGAG7UCGUUGGUPCAAGUCCAAUUAUUCCGACCA
00000000000000001001100000000000000001000000001000000001000000000000000000000
>tRNA|Leu1|GAG|Halobacterium volcanii|cytosolic
GCGUGGGUAGCCAA;CCAGGCCAACGGCRCAGCGUUGAGKG?GCUGUCCUGUAGAGGUC?GCCGG]PBOAAUCCGGUCCCACGCACCA
0000000000000010000000000000100000000001010000000000000000010000011110000000000000000000
>tRNA|Leu1|CAG|Bacillus subtilis|cytosolic
GCGGAUGUGGCGGAAUUGGCAGACGCGCUAGAAUCAGKCUCUAGUGUCUUUACAGACGUGGGGGTPCAAGUCCCUUCAUCCGCACCA
000000000000000000000000000000000000010000000000000000000000000011000000000000000000000
>tRNA|Leu1|BAA|Mycoplasma capricolum|cytosolic
GCCUUUUUGGCGGAAUDGGCAG"CGCAUUAGACUBAA=APCUAACGAAGAAAUUCGUAUCGGUPCGAAUCCGAUAAAGGGCACCA
0000000000000000100000100000000000100101000000000000000000000001000000000000000000000
>tRNA|Leu2|CAA|Halobacterium volcanii|cytosolic
GCGAGGGUAGCUAA;UCAGGAAAAAGCRGCGGACUCAAKAPCCGCUCCCGUAGGGGUC?GUGGG]PBOAAUCCCUCCCCUCGCACCA
000000000000001000000000000100000000001010000000000000000010000011110000000000000000000
>tRNA|Leu2|CAG|Bacillus subtilis|cytosolic
GCGGGUGUGCGGGAAUDGGDAGACCGGCUAGAUUCAGKAPCUAGGGUCUUUAUGGACCUGAGGGTPCA"GUCCCUUCACCCGCACCA
000000000000000010010000000000000000010100000000000000000000000011001000000000000000000
>tRNA|Leu2|)AA|Mycoplasma capricolum|cytosolic
CCCCAAGNGGCGGAAUAGGDAG"CGCAUUGGACU)AA=APCCAACGGGCUUAAUAUCCUGUGCCGGUPCAAGUCCGGCCUUGGGGACCA
00000001000000000001001000000000001001010000000000000000000000000001000000000000000000000
>tRNA|Leu3|CAG|Halobacterium volcanii|cytosolic
GCAGGGAUAGCCAA;UCUGGCCAACGGCRCAGCGUUCAGKGCGCUGUCUCAUAGGAGUC?GCAGG]PBOAAUCCUGCUCCCUGCACCA
0000000000000010000000000000100000000001000000000000000000010000011110000000000000000000
>tRNA|Leu3|CAA|Bacillus subtilis|cytosolic
GCCGGUGUGGCGGAAUUGGCAGACGCGCACGACUCAA+AUCGUGUUCCUUCUGGAGUGUCGGTPCGACCCCGACCACCGGUACCA
0000000000000000000000000000000000000100000000000000000000000011000000000000000000000
>tRNA|Leu3|UAG|Mycoplasma capricolum|cytosolic
GGGGGAUNGGCGGAAUDGGCAG"CGCACUAGACUUAGKAPCUAGCGUCUUUGACGUAAGGGUPCAAGUCCCUUAUCCCCCACCA
000000010000000010000010000000000000010100000000000000000000001000000000000000000000
>tRNA|Leu4|UAA|Halobacterium volcanii|cytosolic
GCGGGGGUGGCUGA;CCAGGCCAAAAGCLGCGGACUUAAKAPCCGCUCCCGUAGGGGUUCGCGAG]PBGAAUCUCGUCCCCCGCACCA
0000000000000010000000000000100000000001010000000000000000000000011100000000000000000000
>tRNA|Leu4|UAA|Bacillus subtilis|cytosolic
GCCGGGGUGGUGGAAUUGGCAGACACACAGGACUUAA+AUCCUGCGGUAGGUGACUACCGUGCCGGTPCAAGUCCGGCCCUCGGCACCA
00000000000000000000000000000000000001000000000000000000000000000011000000000000000000000
>tRNA|Leu5|UAG|Halobacterium volcanii|cytosolic
GCGCGGGUAGCCAA;UGGCCAAAGGCRCAGCGCU5AGKACGCUGUGGUGUAGACCUU?GCAGG]PBGAACCCUGUCCCGCGCACCA
00000000000000100000000000100000001001000000000000000000010000011100000000000000000000
>tRNA|Leu5|UAG|Bacillus subtilis|cytosolic
GCGGGUGUGGCGGAAUDGGCAGACGCGCUAGACUUAGKAPCUAGUGUUUUAUGACGUUGGGGGTPCAAGUCCCUUCACCCGCACCA
00000000000000001000000000000000000001010000000000000000000000011000000000000000000000
>tRNA|Lys1|CUU|Halobacterium volcanii|cytosolic
GGGCCGGUAGCUCA;UUAGGCAGAGCRUCUGABUMUU6APCAGACGGU?GCGPG]PBOAAUCGCGUCCGGCCCACCA
00000000000000100000000000100000101001010000000010001011110000000000000000000
>tRNA|Lys1|$UU|Bacillus subtilis|cytosolic
GAGCCAUUAGCUCAGUDGGDAGAGCAUCUGACU$UU;APCAGAGG7UCGAAGGTPCGAGUCCUUCAUGGCUCACCA
0000000000000000100100000000000001001010000001000000011000000000000000000000
>tRNA|Lys1|CUU|Mycoplasma capricolum|cytosolic
GUCUGAUUAGCGCAACDGGCAGAGCAACUGACUCUU6APCAGUGG7UUGUGGGUPCGAUUCCCACAUCAGGCACCA
0000000000000000100000000000000000001010000001000000001000000000000000000000
>tRNA|Lys2|UUU|Halobacterium volcanii|cytosolic
GGGCUGGUAGCUCA;UUAGGCAGAGCRUCUGGBU5UU6ACCAGACGGU?GGGGG]PBOAGUCCCUCCCAGCCCGCCA
00000000000000100000000000100000101001000000000010000011110000000000000000000
>tRNA|Lys2|!UU|Mycoplasma capricolum|cytosolic
GACUCGUUAGCUCAGCCGGDAGAGCAACUGGCU!UU6ACCAGUGG7UCCGGGGUPCGAAUCCCCGACGAGUCACCA
0000000000000000000100000000000001001000000001000000001000000000000000000000
>tRNA|Met1|CAU|Halobacterium volcanii|cytosolic
GCCCGGGUGGCUPA;CUGGACAPAGCGCCGCACUBAU6APGCGGAGAU?GUGGG]PBGGAGCCCACCCCGGGCACCA
00000000000010100000001000000000001001010000000010000011100000000000000000000
>tRNA|Met1|CAU|Bacillus subtilis|cytosolic
GGCGGUGUAGCUCAGCGGCDAGAGCGUACGGUUCAU=CCCGUGAG7DCGGGGGTPCGAUCCCCUCCGCCGCUACCA
0000000000000000000100000000000000001000000001100000011000000000000000000000
>tRNA|Met1|CAU|Mycoplasma capricolum|cytosolic
GGCGGGGNAGCUCAGUDGGDDAGAGCGUUCGGUUCAUACCCGAAAG7UCGAGAGUPCAAAUCUCUCCCCCGCUACCA
00000001000000001001100000000000000000000000001000000001000000000000000000000
>tRNA|Phe1|GAA|Halobacterium volcanii|cytosolic
GCCGCCUUAGCUCA;ACUGGGAGAGCACUCGACUGAAKAPCGAGCUGU?CCCGG]PBOAAUCCGGGAGGCGGCACCA
00000000000000100000000000000000000001010000000010000011110000000000000000000
>tRNA|Phe1|#AA|Bacillus subtilis|cytosolic
GGCUCGGUAGCUCAGUDGGDAGAGCAACGGACU#AA*APCCGUGU7UCGGCGGTPCGAUUCCGUCCCGAGCCACCA
0000000000000000100100000000000001001010000001000000011000000000000000000000
>tRNA|Phe1|GAA|Mycoplasma capricolum|cytosolic
GGUCGUGUAGCUCAGUCGGDAGAGCAGCAGACUGAAKCPCUGCGU7UCGGCGGUPCAAUUCCGUCCACGACCACCA
0000000000000000000100000000000000001010000001000000001000000000000000000000
>tRNA|Pro1|CGG|Halobacterium volcanii|cytosolic
GGGCCGGUGRGGPA;CUUGGUAUCCUUCGGCCUUMGGKPGGCCGUAA??UCAG]PBGAAUCUGAGCCGGCCCACCA
0000000001001010000000000000000000100110000000011000011100000000000000000000
>tRNA|Pro1|5GG|Bacillus subtilis|cytosolic
CGGGAAGUAGCUCAGCUUGGDAGAGCACAUGGPU5GGKACCAUGGG7UCGCAGGTPCGAAUCCUGUCUUCCCGACCA
00000000000000000000100000000000101001000000001000000011000000000000000000000
>tRNA|Pro1|UGG|Mycoplasma capricolum|cytosolic
CGGGAAGUGGCUCAGUUUGGDAGAGCAUUCGGUUUGGKACCGAAGG7NCGCAGGUPCAAAUCCUGUCUUCCCGACCA
00000000000000000000100000000000000001000000001100000001000000000000000000000
>tRNA|Pro2|GGG|Halobacterium volcanii|cytosolic
GGGACCGUGRGGPAGUGGUAUCCUCUGCCGAUGGGKUCGGUAGGAC?UGAG]PBGACUCUCAGCGGUCCCACCA
00000000010010000000000000000000000100000000001000011100000000000000000000
>tRNA|Pro3|UGG|Halobacterium volcanii|cytosolic
GGGACCGUGRGUPA;CCUGGUAUACUUCGGGCCUUGGKUGCCCGUGA??CCGG]PBOAAUCCGGGCGGUCCCACCA
0000000001001010000000000000000000000100000000011000011110000000000000000000
>tRNA|Ser1|CGA|Halobacterium volcanii|cytosolic
GCCGAGGUAGCCPA;CCCGGCCAAGGCRGUAGAUUMGAAAPCUACUGUCCAUUCGGACA?GUGAG]PBOAAUCUCACCCUCGGCGCCA
0000000000001010000000000001000000010000100000000000000000010000011110000000000000000000
>tRNA|Ser1|GCU|Bacillus subtilis|cytosolic
GGAGAAGUACUCAAGUGGCDGA"GAGGCGCCCCUGCU6AGGGUGUAGGUCGCGUAAGCGGCGCGAGGGTPCAAAUCCCUCCUUCUCCGCCA
0000000000000000000100100000000000000100000000000000000000000000000011000000000000000000000
>tRNA|Ser1|GCU|Mycoplasma capricolum|cytosolic
GGGUUAANACUCAAGUDGGDGA"GAGGACACCCUGCU6AGGUGUUAGGUCGGUCUCCGGCGCGAGGGUPCGAGUCCCUCUUAACCCGCCA
000000010000000010010010000000000000010000000000000000000000000000001000000000000000000000
>tRNA|Ser2|GGA|Halobacterium volcanii|cytosolic
GCCAGGAUGGCCGA;CGGUAAGGCRCACGCCUGGAAAGCGUGUUCCCUCUGGGAU?GGGGG]PBOAAUCCCUCUCCUGGCGCCA
000000000000001000000000100000000000000000000000000000010000011110000000000000000000
>tRNA|Ser2|5GA|Bacillus subtilis|cytosolic
GGAGGAA4ACCCAAGUCUGGCDGA"GGGAUCGGUCU5GA+AACCGACAGGGUGUCAAAGCCCGCGGGGGTPCGAAUCCCUCUUCCUCCGCCA
00000001000000000000010010000000000010010000000000000000000000000000011000000000000000000000
>tRNA|Ser2|UGA|Mycoplasma capricolum|cytosolic
GGAAGAUNACCCAAGUCCGGCDGA"GGGAUCGGUCUUGA=AACCGAGAGUCGGGGAAACCGAGCGGGGGUPCGAAUCCCUCAUCUUCCGCCA
00000001000000000000010010000000000000010000000000000000000000000000001000000000000000000000
>tRNA|Ser3|GCU|Halobacterium volcanii|cytosolic
GUUGCGGUAGCCAA;CCUGGCCCAAGGCRCUGGGUUGCU6ACUCAGUGGCGUCAAGCCC??GGGG]PBGAAUCCCCGCCGCAACGCCA
0000000000000010000000000000100000000001000000000000000000011000011100000000000000000000
>tRNA|Ser3|GGA|Bacillus subtilis|cytosolic
GGAGAGC4GUCCGAGUGGDCGA"GGAGCACGAUUGGAAAPCGUGUAGGCGGUCAACUCCGUCUCAAGGGTPCGAAUCCCUUGCUCUCCGCCA
00000001000000000010001000000000000000010000000000000000000000000000011000000000000000000000
>tRNA|Thr1|GGU|Halobacterium volcanii|cytosolic
GCCUGGGUAGCUPA;CGGUAAAGCRCGUCCUUGGU6AGGACGAGAC??CGGG]PBOAAUCCCGGCCUAGGCUCCA
000000000000101000000000100000000001000000000011000011110000000000000000000
>tRNA|Thr1|5GU|Bacillus subtilis|cytosolic
GCCGGUGUAGCUCAAUDGGDAGAGCAACUGACU5GU6APCAGUAG7UUGGGGGTPCAAGUCCUCUUGCCGGCACCA
0000000000000000100100000000000001001010000001000000011000000000000000000000
>tRNA|Thr1|AGU|Mycoplasma capricolum|cytosolic
GCUGACUNAGCUCAGUDGGDAGAGCAAUUGACUAGU6APCAAUAG7UCGAAGGUPCAAAUCCUUUAGUCAGCACCA
0000000100000000100100000000000000001010000001000000001000000000000000000000
>tRNA|Thr2|CGU|Halobacterium volcanii|cytosolic
GCCGGUGUAGCUCA;UUGGCAGAGCRAUUCCUUCGU6AGGAAUAGGC?GAGGG]PBOAAUCCCUCCACCGGCUCCA
0000000000000010000000000100000000001000000000010000011110000000000000000000
>tRNA|Thr2|GGU|Bacillus subtilis|cytosolic
GCUUCCAUAGCUCAGCAGGDAGAGCACUUCCAUGGU6AGGAAGAG7UCAGCGGTPCGAGCCCGCUUGGAAGCUCCA
0000000000000000000100000000000000001000000001000000011000000000000000000000
>tRNA|Thr2|UGU|Mycoplasma capricolum|cytosolic
GCUGACUNAGCUCAGCAGGCAGAGCAACUGACUUGU6APCAGUAG7UCGUAGGUPCGAUUCCUAUAGUCAGCACCA
0000000100000000000000000000000000001010000001000000001000000000000000000000
>tRNA|Trp1|CCA|Halobacterium volcanii|cytosolic
GGGGCUGUGGCCAA;CCCGGCAUGGCRACUGABUBCAKAJCAGUCGAU?GGGGG]PBOAAUCCCUCCGGCCCCACCA
00000000000000100000000000100000101001010000000010000011110000000000000000000
>tRNA|Trp1|CCA|Bacillus subtilis|cytosolic
AGGGGCAUAGUUUAACGGDAGAACAGAGGPCUCCA+AACCUCCGGUGUGGGTPCGAUUCCUACUGCCCCUGCCA
00000000000000000010000000000100000100000000000000011000000000000000000000
>tRNA|Trp1|BCA|Mycoplasma capricolum|cytosolic
AGGAGAGUAGUUCAAUGGDAGAACGUCGGUCUBCA=AACCGAGC7UUGAGGGUPCGAUUCCUUUCUCUCCUGCCA
000000000000000000100000000000001001000000001000000001000000000000000000000
>tRNA|Trp2|)CA|Mycoplasma capricolum|cytosolic
AGGGGCAUAGUUCAGUAGGDAGAACAUCGGUCU)CA=AACCGAGU7UCACGAGUPCGAGUCUUGUUGCCCCUGCCA
0000000000000000000100000000000001001000000001000000001000000000000000000000
>tRNA|Tyr1|GUA|Halobacterium volcanii|cytosolic
CCGCUCUUAGCUCA;CCUGGCAGAGCAGCCGABUGUAKAPCGGCUUGU?CCCCG]PBOAAUCGGGGAGAGCGGACCA
00000000000000100000000000000000100001010000000010000011110000000000000000000
>tRNA|Tyr1|QUA|Bacillus subtilis|cytosolic
GGAGGGG4AGCGAAGUGGCUAA"CGCGGCGGACUQUA*APCCGCUCCCUCAGGGUUCGGCAGTPCGAAUCUGCCCCCCUCCACCA
0000000100000000000000100000000000100101000000000000000000000011000000000000000000000
>tRNA|Tyr1|GUA|Mycoplasma capricolum|cytosolic
GGAGGGGUAGCGAAGUGGCDAA"CGCGGGUGGCUGUA=CCCACUUCCUUACGGUUCGGGGGUPCGAAUCCCUCCCCCUCCACCA
000000000000000000010010000000000000010000000000000000000000001000000000000000000000
>tRNA|Val1|GAC|Halobacterium volcanii|cytosolic
GGGUUGGUGGUCPAGUCUGGUUAUGACACCUCCUUGACAUGGAGGAGGC?GGCAG]PBOAAUCUGCCCCAACCCACCA
000000000000100000000000000000000000000000000000010000011110000000000000000000
>tRNA|Val1|5AC|Bacillus subtilis|cytosolic
GGAGGAUUAGCUCAGCDGGGAGAGCAUCUGCCU5AC=AGCAGAGG7UCGGCGGTPCGAGCCCGUCAUCCUCCACCA
0000000000000000100000000000000001001000000001000000011000000000000000000000
>tRNA|Val1|UAC|Mycoplasma capricolum|cytosolic
GGAGUGUUAGCUCAGCDGGGAGAGCUCCUGCCUUAC=AGCAGGCG7UCAUAGGUPCAAGUCCUAUACACUCCACCA
0000000000000000100000000000000000001000000001000000001000000000000000000000
>tRNA|Val2|CAC|Halobacterium volcanii|cytosolic
GGGUUGGUGGUCPA;CCAGGUUAUGACGGCUCCUUCACACGGAGCAGGC?GGCGG]PBGAAUCCGCCCCAACCCACCA
000000000000101000000000000000000000000000000000010000011100000000000000000000
>tRNA|Val2|GAC|Bacillus subtilis|cytosolic
GAUUCCGUAGCUCAGCDGGGAGAGCGCUACCUUGACAGGGUAGAG7UCGCUGGTPCGAGCCCAGUCGGAAUCACCA
0000000000000000100000000000000000000000000001000000011000000000000000000000
>tRNA|fMe1|CAU|Halobacterium volcanii|cytosolic
AGCGGGAUGGGAPA;CCAGGAGAUUCCGCCGGGCUCAUAACCCGGAGAUCGGUAG]PBOAAUCUACCUCCCGCUACCA
000000000000101000000000000000000000000000000000000000011110000000000000000000
>tRNA|fMe1|CAU|Bacillus subtilis|cytosolic
CGCGGGGUGGAGCAGUUCGGDAGCUCGUCGGGCUCAUAACCCGAAGGUCGCAGGTPCAAAUCCUGCCCCCGCAACCA
00000000000000000000100000000000000000000000000000000011000000000000000000000
>tRNA|fMe1|CAU|Mycoplasma capricolum|cytosolic
CGCGGGGUAGAGCAGUDGGDAGCUCGCCGGGCUCAUAACCCGGAGGUCGCAGGUPCGAGUCCUGCCCCCGCAACCA
0000000000000000100100000000000000000000000000000000001000000000000000000000
