# Supplementary material for: Prediction of uridine modifications in tRNA sequences
Source: BMC Bioinformatics. 2014 Oct 2;15(1):326. doi: 10.1186/1471-2105-15-326 (PMC4287530; doi:10.1186/1471-2105-15-326)
Supplement: Supplementary file 4 — Additional file 4: Contains the information of 642 modified tRNA from MODOMICS database update 2012. (TXT 133 KB) [file 12859_2014_6647_MOESM4_ESM.txt]

# These 642 modified tRNA were collected from the MODOMICS database update 2012. 

# First line: FASTA header
# Second line: FASTA sequence of modified tRNA
# Third line: Binary representation (1 = modified & 0 = unmodified nucleotide)

> tRNA | Ala | None | Escherichia coli | all
GGGGCUAUAGCUCAGCDGGGAGAGCGCCUGCUUVGCACGCAGGAG7UCUGCGGTPCGAUCCCGCAUAGCUCCACCA
0000000000000000100000000000000001000000000001000000011000000000000000000000
> tRNA | Ala | None | Escherichia coli | all
GGGGCUAUAGCUCAGCDGGGAGAGCGCUUGCAUGGCAUGCAAGAG7UCAGCGGTPCGAUCCCGCUUAGCUCCACCA
0000000000000000100000000000000000000000000001000000011000000000000000000000
> tRNA | Arg | None | Escherichia coli | all
GCAUCC44AGCUCAGDDGGDDAGAGUACUCG%%IIC//ACCGAGC7XXCGGAGTPPCGAAUCCUCCCGGAUGCACCA
00000011000000011001100000000001111011000000011100000111000000000000000000000
> tRNA | Arg | None | Escherichia coli | all
GCGCCCGUAGCUCAGCDGGADAGAGCGCUGCC%UCCGKAGGCAGAG7UCUCAGGTPCGAAUCCUGUCGGGCGCGCCA
00000000000000001000100000000000100001000000001000000011000000000000000000000
> tRNA | Arg | None | Escherichia coli | all
GCGCCCUUAGCUCAGUUGGAUAGAGCAACGAC%U{CU6AGPCGUGGGCCGCAGGTPCGAAUCCUGCAGGGCGCGCCA
00000000000000000000000000000000101001001000000000000011000000000000000000000
> tRNA | Arg | None | Escherichia coli | all
GUCCUCUUAGUUAAAUGGAUAUAACGAGCCCCUCCU6AGGGCUAAUUGCAGGTPCGAUUCCUGCAGGGGACACCA
000000000000000000000000000000000000100000000000000011000000000000000000000
> tRNA | Asn | None | Escherichia coli | all
UCCUCUG4AGUUCAGDCGGDAGAACGGCGGACUQUU6APCCGUAU7UCACUGGTPCGAGUCCAGUCAGAGGAGCCA
0000000100000001000100000000000001001010000001000000011000000000000000000000
> tRNA | Asp | None | Escherichia coli | all
GGAGCG44AGUUCADDCGDDDAGAAUACCUGCCQQU//CGCAGGG77UCGCGGTPPCGAGUCCCPPCCGUUCCGCCA
00000011000000110011100000000000011011000000011000000111000000001100000000000
> tRNA | Cys | None | Escherichia coli | all
GGCGCGU4AACAAAGCGGDDAUGUAGCGGAPUGCA*APCCGUCUAGUCCGGTPCGACUCCGGAACGCGCCUCCA
00000001000000000011000000000010000101000000000000011000000000000000000000
> tRNA | Gln | None | Escherichia coli | all
UGGGGUA4CGCCAAGC#GDAAGGCACCGGUJU$UG/PACCGGCAUUCCCUGGTPCGAAUCCAGGUACCCCAGCCA
000000010000000010100000000000101001100000000000000011000000000000000000000
> tRNA | Gln | None | Escherichia coli | all
UGGGGUA4CGCCAAGC#GDAAGGCACCGGAJUCUG/PPCCGGCAUUCCGAGGTPCGAAUCCUCGUACCCCAGCCA
000000010000000010100000000000100001110000000000000011000000000000000000000
> tRNA | Glu | None | Escherichia coli | all
GUCCCCUUCGUCPAGAGGCCCAGGACACCGCCCUSUC/CGGCGGUAACAGGGGTPCGAAUCCCCUAGGGGACGCCA
0000000000001000000000000000000000100100000000000000011000000000000000000000
> tRNA | Gly | None | Escherichia coli | all
GCGGGCG4AGUUCAAUGGDAGAACGAGAGCUUCCCAAGCUCUAUACGAGGGTPCGAUUCCCUUCGCCCGCUCCA
00000001000000000010000000000000000000000000000000011000000000000000000000
> tRNA | Gly | None | Escherichia coli | all
GCGGGCAUCGUAUAAUGGCUAUUACCUCAGCCU{CCAAGCUGAUGAUGCGGGTPCGAUUCCCGCUGCCCGCUCCA
000000000000000000000000000000000100000000000000000011000000000000000000000
> tRNA | Gly | None | Escherichia coli | all
GCGGGAAUAGCUCAGDDGGDAGAGCACGACCUUGCCAAGGUCGGG7UCGCGAGTPCGAGUCUCGUUUCCCGCUCCA
0000000000000001100100000000000000000000000001000000011000000000000000000000
> tRNA | His | None | Escherichia coli | all
GGUGGCUA4AGCUCAGDDGGDAGAGCCCUGGAUUQUG/PPCCAGUU7UCGUGGGTPCGAAUCCCAUUAGCCACCCCA
00000000100000001100100000000000001001110000001000000011000000000000000000000
> tRNA | Ile | None | Escherichia coli | all
AGGCUUGUAGCUCAGGDGGDDAGAGCGCACCCCUGAU6AGGGUGAG7XCGGUGGTPCAAGUCCACPCAGGCCUACCA
00000000000000001001100000000000000001000000001100000011000000000100000000000
> tRNA | Ile | None | Escherichia coli | all
GGCCCCU4AGCUCAGU#GDDAGAGCAGGCGACU}AU6APCGCUUG7XCGCUGGTPCAAGUCCAGCAGGGGCCACCA
0000000100000000101100000000000001001010000001100000011000000000000000000000
> tRNA | Ile | None | Escherichia coli | all
GGCCCUU4AGCUCAGU#GDDAGAGCAGGCGACU}AU6APCGCUUG7XCGCUGGTPCAAGUCCAGCAAGGGCCACCA
0000000100000000101100000000000001001010000001100000011000000000000000000000
> tRNA | Leu | None | Escherichia coli | all
GCGAAGGUGGCGGAADD#GDAGACGCGCUAGCUUCAG;PGPUAGUGUCCUUACGGACGUGGGGGTPCAAGUCCCCCCCCUCGCACCA
000000000000000111010000000000000000011010000000000000000000000011000000000000000000000
> tRNA | Leu | None | Escherichia coli | all
GCCGAGGUGGUGGAADD#GDAGACACGCUACCUUGAG;PGGUAGUGCCCAAUAGGGCUUACGGGTPCAAGUCCCGUCCUCGGUACCA
000000000000000111010000000000000000011000000000000000000000000011000000000000000000000
> tRNA | Leu | None | Escherichia coli | all
GCGGGAGUGGCGAAADD#GUAGACGCACCAGAUUUAG;PUCUGGCGCCGCAAGGUGUGCGAGTPCAAGUCUCGCCUCCCGCACCA
0000000000000001110000000000000000000110000000000000000000000011000000000000000000000
> tRNA | Leu | None | Escherichia coli | all
GCCCGG44GGUGGADD##DDAGACACAAGGGPP))A**PPCCCUCGGCGUUCGCGCUGUGCGGTPPCAAGUCCCGCUCCGGGUACCA
000000110000001111110000000000011110111100000000000000000000000111000000000000000000000
> tRNA | Leu | None | Escherichia coli | all
GCCGAA44GGCGAADDCGDDAGACGCAGUUGAUBBA**AUCAACCGUAGAAAUACGUGCCGTPPCGAGUCCGGCCUUCGGCACCA
0000001100000011001100000000000001101100000000000000000000000111000000000000000000000
> tRNA | Lys | None | Escherichia coli | all
GGGUCGUUAGCUCAGDDGGDAGAGCAGUUGACUSUU6APCAAUUG7XCGCAGGTPCGAAUCCUGCACGACCCACCA
0000000000000001100100000000000001001010000001100000011000000000000000000000
> tRNA | Met | None | Escherichia coli | all
GGCUAC44AGCUCADD##DDDAGAGCACAUCACMMA66PPGAUGG7XXCACAGTPPCGAAUCCCGUCGUAGCCACCA
00000011000000111111100000000000011011110000011100000111000000000000000000000
> tRNA | Phe | None | Escherichia coli | all
GCCCGGA4AGCUCAGDCGGDAGAGCAGGGGAPUGAA*APCCCCGU7XCCUUGGTPCGAUUCCGAGUCCGGGCACCA
0000000100000001000100000000000100001010000001100000011000000000000000000000
> tRNA | Pro | None | Escherichia coli | all
CGGUGAUUGGCGCAGCCUGGDAGCGCACUUCGUUCGGKACGAAGGG7UCGGAGGTPCGAAUCCUCUAUCACCGACCA
00000000000000000000100000000000000001000000001000000011000000000000000000000
> tRNA | Pro | None | Escherichia coli | all
CGGCACGUAGCGCAGCCUGGDAGCGCACCGUCAUGGGKUGUCGGGG7UCGGAGGTPCAAAUCCUCUCGUGCCGACCA
00000000000000000000100000000000000001000000001000000011000000000000000000000
> tRNA | Pro | None | Escherichia coli | all
CGGCGAGUAGCGCAGCUUGGDAGCGCAACUGGUUVGGKACCAGUGG7UCGGAGGTPCGAAUCCUCUCUCGCCGACCA
00000000000000000000100000000000001001000000001000000011000000000000000000000
> tRNA | Sec | None | Escherichia coli | all
_AAGAUCGUCGUCUCCGGDGAGGCGGCUGGACUUCA+AUCCAGUUGGGGCCGC_GCGGUCCCGGGCAGGTPCGACUCCUGUGAUCUU_GCCA
10000000000000000010000000000000000010000000000000000100000000000000011000000000000000010000
> tRNA | Ser | None | Escherichia coli | all
GGAAGUG4GGCCGAGC#GDDGAAGGCACCGGUBUVGA*AACCGGCGACCCGAAAGGGUUCCAGAGTPCGAAUCUCUGCGCUUCCGCCA
0000000100000000101100000000000010100100000000000000000000000000011000000000000000000000
> tRNA | Ser | None | Escherichia coli | all
GGAGAGAUGCCGGAGC#GCDGAACGGACCGGUCUCGA*AACCGGAGUAGGGGCAACUCUACCGGGGGTPCAAAUCCCCCUCUCUCCGCCA
000000000000000010010000000000000000010000000000000000000000000000011000000000000000000000
> tRNA | Ser | None | Escherichia coli | all
GGUGAGG4GGCCGAGAGGCDGAAGGCGCUCCC%UGCU6AGGGAGUAUGCGGUCAAAAGCUGCAUCCGGGGTPCGAAUCCCCGCCUCACCGCCA
000000010000000000010000000000001000010000000000000000000000000000000011000000000000000000000
> tRNA | Ser | None | Escherichia coli | all
GGUGAGG4GUCCGAGU#GDDGAAGGAGCACGCCUGGAAAGPGUGUAUACGGCAACGUAUCGGGGGTPCGAAUCCCCCCCUCACCGCCA
0000000100000000101100000000000000000000100000000000000000000000011000000000000000000000
> tRNA | Thr | None | Escherichia coli | all
GCUGAUAUGGCUCAGDDGGDAGAGCGCACCCUUGGUEAGGGUGAG7UCCCCAGTPCGACUCUGGGUAUCAGCACCA
0000000000000001100100000000000000001000000001000000011000000000000000000000
> tRNA | Thr | None | Escherichia coli | all
GCCGAUAUAGCUCAGUUGGDAGAGCAGCGCAUUCGUAAUGCGAAG7UCGUAGGTPCGACUCCUAUUAUCGGCACCA
0000000000000000000100000000000000000000000001000000011000000000000000000000
> tRNA | Thr | None | Escherichia coli | all
GCUGAUAUAGCUCAGDDGGDAGAGCGCACCCUUGGUEAGGGUGAG7UCGGCAGTPCGAAUCUGCCUAUCAGCACCA
0000000000000001100100000000000000001000000001000000011000000000000000000000
> tRNA | Thr | None | Escherichia coli | all
GCCGACUUAGCUCAGUAGGDAGAGCAACUGACUVGUAAUCAGUAG7UCACCAGTPCGAUUCCGGUAGUCGGCACCA
0000000000000000000100000000000001000000000001000000011000000000000000000000
> tRNA | Trp | None | Escherichia coli | all
AGGGGCG4AGUUCAADDGGDAGAGCACCGGUBUCCA*AACCGGGU7UUGGGAGTPCGAGUCUCUCCGCCCCUGCCA
0000000100000001100100000000000100001000000001000000011000000000000000000000
> tRNA | Tyr | None | Escherichia coli | all
GGUGGGG4UCCCGAGC#GCCAAAGGGAGCAGACUQUA*APCUGCCGUCAUCGACUUCGAAGGTPCGAAUCCUUCCCCCACCACCA
0000000100000000100000000000000000100101000000000000000000000011000000000000000000000
> tRNA | Tyr | None | Escherichia coli | all
GGUGGG44UCCCGAG##GCCAAAGGGAGCAGACQQU**PPCUGCCGUCACAGACUUCGAAGTPPCGAAUCCUUCCCCCACCACCA
0000001100000001100000000000000001101111000000000000000000000111000000000000000000000
> tRNA | Val | None | Escherichia coli | all
GGGUGAU4AGCUCAGCDGGGAGAGCACCUCCCUVAC=AGGAGGGG7UCGGCGGTPCGAUCCCGUCAUCACCCACCA
0000000100000000100000000000000001001000000001000000011000000000000000000000
> tRNA | Val | None | Escherichia coli | all
GCGUCCG4AGCUCAGDDGGDDAGAGCACCACCUUGACAUGGUGGGG7XCGGUGGTPCGAGUCCACUCGGACGCACCA
00000001000000011001100000000000000000000000001100000011000000000000000000000
> tRNA | Val | None | Escherichia coli | all
GCGUUCA4AGCUCAGDDGGDDAGAGCACCACCUUGACAUGGUGGGG7XCGUUGGTPCGAGUCCAAUUGAACGCACCA
00000001000000011001100000000000000000000000001100000011000000000000000000000
> tRNA | fMe | None | Escherichia coli | all
CGCGGGG4GGAGCAGCCUGGDAGCUCGUCGGGBUCAUAACCCGAAG7UCGUCGGTPCAAAUCCGGCCCCCGCAACCA
00000001000000000000100000000000100000000000001000000011000000000000000000000
> tRNA | fMe | None | Escherichia coli | all
CGCGGGG4GGAGCAGCCUGGDAGCUCGUCGGGBUCAUAACCCGAAGAUCGUCGGTPCAAAUCCGGCCCCCGCAACCA
00000001000000000000100000000000100000000000000000000011000000000000000000000
> tRNA | Asn | None | Azospirillum lipoferum | all
UUCACAGUAGCUCAGUGGDAGAGCUAUCGGCUQUU6ACCGAUCGAUCGUAGGTPCGAGUCCUACCUGUGAAUCCA
000000000000000000100000000000001001000000000000000011000000000000000000000
> tRNA | Asn | None | Azospirillum lipoferum | all
UUCACAGUCGCUCAGUGGDAGAGCUAUCGGCUQUU6ACCGAUCGAUCGUAGGTPCGAGUCCUACCUGUGAAUCCA
000000000000000000100000000000001001000000000000000011000000000000000000000
> tRNA | Ala | None | Bacillus subtilis | all
GGAGCCUUAGCUCAGCDGGGAGAGCGCCUGCUU5GC=CGCAGGAG7UCAGCGGTPCGAUCCCGCUAGGCUCCACCA
0000000000000000100000000000000001001000000001000000011000000000000000000000
> tRNA | Ala | None | Bacillus subtilis | all
GGGGCCAUAGCUCAGCDGGGAGAGCGCUACGCUGGCAGCGUAGAG7UCAGGGGTPCGAGCCCCCUUGGCUCCACCA
0000000000000000100000000000000000000000000001000000011000000000000000000000
> tRNA | Arg | None | Bacillus subtilis | all
GCGCCCGUAGCUCAAUGGADAGAGCGUUUGACUICGKAUCAAAAG7UUAGGGGTPCGACUCCCCUCGGGCGCGCCA
0000000000000000000100000000000001001000000001000000011000000000000000000000
> tRNA | Arg | None | Bacillus subtilis | all
GUCCCAGUAGCUCAGCDGGADAGAGCAACGGCCUUCU6AGCCGUCG7UCGGGAGTPCGAAUCUCUCCUGGGACGCCA
00000000000000001000100000000000000001000000001000000011000000000000000000000
> tRNA | Arg | None | Bacillus subtilis | all
GCUCUAGUAGCACAGCGGADAGUGCAGCAGUUUCCU6AACUGCAG7UCGGGAGTPCGAAUCUCUCCUAGAGCGCCA
0000000000000000000100000000000000001000000001000000011000000000000000000000
> tRNA | Arg | None | Bacillus subtilis | all
GCGCUCGUAGCUCAGUUGGADAGAGCGGUGGUUUCCGKUACCACGGUCGUCCGGGGGTPCGAAUCCCUCCGAGCGCGCCA
00000000000000000000100000000000000001000000000000000000011000000000000000000000
> tRNA | Asn | None | Bacillus subtilis | all
UCCACAGUAGCUCAGUGGDAGAGCUAUCGGCUGUU6ACCGAUCG7UCGCAGGTPCGAAUCCUGCCUGUGGAGCCA
000000000000000000100000000000000001000000001000000011000000000000000000000
> tRNA | Asp | None | Bacillus subtilis | all
GGUCCGGUAGUUCAGUUGGUUAGAAUGCCUGCCUGUCACGCAGGAG7UCGCGGGTPCGAGUCCCGUCCGGACCGCCA
00000000000000000000000000000000000000000000001000000011000000000000000000000
> tRNA | Cys | None | Bacillus subtilis | all
GGCGGCAUAGCCAAGUGGDAAGGCAGAGGUCUGCA+AACCUUUAUCCCCGGTPCGAAUCCGGGUGUCGCCUCCA
00000000000000000010000000000000000100000000000000011000000000000000000000
> tRNA | Gln | None | Bacillus subtilis | all
UGGGCUAUAGCCAAGCGGDAAGGCAACGGACUUUGACUCCGUCAUGCGUUGGTPCGAAUCCAGCUAGCCCAGCCA
000000000000000000100000000000000000000000000000000011000000000000000000000
> tRNA | Glu | None | Bacillus subtilis | all
GGCCCGUUGGUCAAGCGGUUAAGACACCGCCCUUUCACGGCGGUAACACGGGTPCGAAUCCCGUACGGGUCACCA
000000000000000000000000000000000000000000000000000011000000000000000000000
> tRNA | Gly | None | Bacillus subtilis | all
GCGGAAGUAGUUCAGUGGDAGAACACCACCUUGCCAAGGUGGGG7UCGCGGGTPCGAAUCCCGUCUUCCGCUCCA
000000000000000000100000000000000000000000001000000011000000000000000000000
> tRNA | Gly | None | Bacillus subtilis | all
GCGGGUGUAGUUUAGUGGDAAAACCUCAGCCU!CCAAGCUGAUGUCGUGAGTPCGAUUCUCAUCACCCGCUCCA
00000000000000000010000000000000100000000000000000011000000000000000000000
> tRNA | His | None | Bacillus subtilis | all
GGCGGUUGUGGCGAAGUGGUUAACGCACCAGAUUGUGGCUCUGGCAUUCGUGGGTPCGAUUCCCAUCAAUCGCCCCA
00000000000000000000000000000000000000000000000000000011000000000000000000000
> tRNA | Ile | None | Bacillus subtilis | all
GGGCCUGUAGCUCAGCUGGUUAGAGCGCACGCCUGAU6AGCGUGAG7UCGGUGGTPCGAGUCCACUCAGGCCCACCA
00000000000000000000000000000000000001000000001000000011000000000000000000000
> tRNA | Ile | None | Bacillus subtilis | all
GGACCUUUAGCUCAGUUGGUUAGAGCAGACGGCUCAU6ACCGUCCG7UCGUAGGTPCGAGUCCUACAAGGUCCACCA
00000000000000000000000000000000000001000000001000000011000000000000000000000
> tRNA | Leu | None | Bacillus subtilis | all
GCGGAUGUGGCGGAAUUGGCAGACGCGCUAGAAUCAGKCUCUAGUGUCUUUACAGACGUGGGGGTPCAAGUCCCUUCAUCCGCACCA
000000000000000000000000000000000000010000000000000000000000000011000000000000000000000
> tRNA | Leu | None | Bacillus subtilis | all
GCGGGUGUGCGGGAAUDGGDAGACCGGCUAGAUUCAGKAPCUAGGGUCUUUAUGGACCUGAGGGTPCA"GUCCCUUCACCCGCACCA
000000000000000010010000000000000000010100000000000000000000000011001000000000000000000
> tRNA | Leu | None | Bacillus subtilis | all
GCCGGUGUGGCGGAAUUGGCAGACGCGCACGACUCAA+AUCGUGUUCCUUCUGGAGUGUCGGTPCGACCCCGACCACCGGUACCA
0000000000000000000000000000000000000100000000000000000000000011000000000000000000000
> tRNA | Leu | None | Bacillus subtilis | all
GCCGGGGUGGUGGAAUUGGCAGACACACAGGACUUAA+AUCCUGCGGUAGGUGACUACCGUGCCGGTPCAAGUCCGGCCCUCGGCACCA
00000000000000000000000000000000000001000000000000000000000000000011000000000000000000000
> tRNA | Leu | None | Bacillus subtilis | all
GCGGGUGUGGCGGAAUDGGCAGACGCGCUAGACUUAGKAPCUAGUGUUUUAUGACGUUGGGGGTPCAAGUCCCUUCACCCGCACCA
00000000000000001000000000000000000001010000000000000000000000011000000000000000000000
> tRNA | Lys | None | Bacillus subtilis | all
GAGCCAUUAGCUCAGUDGGDAGAGCAUCUGACU$UU;APCAGAGG7UCGAAGGTPCGAGUCCUUCAUGGCUCACCA
0000000000000000100100000000000001001010000001000000011000000000000000000000
> tRNA | Met | None | Bacillus subtilis | all
GGCGGUGUAGCUCAGCGGCDAGAGCGUACGGUUCAU=CCCGUGAG7DCGGGGGTPCGAUCCCCUCCGCCGCUACCA
0000000000000000000100000000000000001000000001100000011000000000000000000000
> tRNA | Phe | None | Bacillus subtilis | all
GGCUCGGUAGCUCAGUDGGDAGAGCAACGGACU#AA*APCCGUGU7UCGGCGGTPCGAUUCCGUCCCGAGCCACCA
0000000000000000100100000000000001001010000001000000011000000000000000000000
> tRNA | Pro | None | Bacillus subtilis | all
CGGGAAGUAGCUCAGCUUGGDAGAGCACAUGGPU5GGKACCAUGGG7UCGCAGGTPCGAAUCCUGUCUUCCCGACCA
00000000000000000000100000000000101001000000001000000011000000000000000000000
> tRNA | Ser | None | Bacillus subtilis | all
GGAGAAGUACUCAAGUGGCDGA"GAGGCGCCCCUGCU6AGGGUGUAGGUCGCGUAAGCGGCGCGAGGGTPCAAAUCCCUCCUUCUCCGCCA
0000000000000000000100100000000000000100000000000000000000000000000011000000000000000000000
> tRNA | Ser | None | Bacillus subtilis | all
GGAGGAA4ACCCAAGUCUGGCDGA"GGGAUCGGUCU5GA+AACCGACAGGGUGUCAAAGCCCGCGGGGGTPCGAAUCCCUCUUCCUCCGCCA
00000001000000000000010010000000000010010000000000000000000000000000011000000000000000000000
> tRNA | Ser | None | Bacillus subtilis | all
GGAGAGC4GUCCGAGUGGDCGA"GGAGCACGAUUGGAAAPCGUGUAGGCGGUCAACUCCGUCUCAAGGGTPCGAAUCCCUUGCUCUCCGCCA
00000001000000000010001000000000000000010000000000000000000000000000011000000000000000000000
> tRNA | Thr | None | Bacillus subtilis | all
GCCGGUGUAGCUCAAUDGGDAGAGCAACUGACU5GU6APCAGUAG7UUGGGGGTPCAAGUCCUCUUGCCGGCACCA
0000000000000000100100000000000001001010000001000000011000000000000000000000
> tRNA | Thr | None | Bacillus subtilis | all
GCUUCCAUAGCUCAGCAGGDAGAGCACUUCCAUGGU6AGGAAGAG7UCAGCGGTPCGAGCCCGCUUGGAAGCUCCA
0000000000000000000100000000000000001000000001000000011000000000000000000000
> tRNA | Trp | None | Bacillus subtilis | all
AGGGGCAUAGUUUAACGGDAGAACAGAGGPCUCCA+AACCUCCGGUGUGGGTPCGAUUCCUACUGCCCCUGCCA
00000000000000000010000000000100000100000000000000011000000000000000000000
> tRNA | Tyr | None | Bacillus subtilis | all
GGAGGGG4AGCGAAGUGGCUAA"CGCGGCGGACUQUA*APCCGCUCCCUCAGGGUUCGGCAGTPCGAAUCUGCCCCCCUCCACCA
0000000100000000000000100000000000100101000000000000000000000011000000000000000000000
> tRNA | Val | None | Bacillus subtilis | all
GGAGGAUUAGCUCAGCDGGGAGAGCAUCUGCCU5AC=AGCAGAGG7UCGGCGGTPCGAGCCCGUCAUCCUCCACCA
0000000000000000100000000000000001001000000001000000011000000000000000000000
> tRNA | Val | None | Bacillus subtilis | all
GAUUCCGUAGCUCAGCDGGGAGAGCGCUACCUUGACAGGGUAGAG7UCGCUGGTPCGAGCCCAGUCGGAAUCACCA
0000000000000000100000000000000000000000000001000000011000000000000000000000
> tRNA | fMe | None | Bacillus subtilis | all
CGCGGGGUGGAGCAGUUCGGDAGCUCGUCGGGCUCAUAACCCGAAGGUCGCAGGTPCAAAUCCUGCCCCCGCAACCA
00000000000000000000100000000000000000000000000000000011000000000000000000000
> tRNA | Phe | None | Geobacillus stearothermophilus | all
GGCUCGG4AGCUCAGUCGGDAGAGCAAAGGACU#AA*APCCUUGU7UCGGCGGTPCGAUUCCGUCCCGAGCCACCA
0000000100000000000100000000000001001010000001000000011000000000000000000000
> tRNA | Leu | None | Geobacillus stearothermophilus | all
GCCGAUG4GGCGGAAUDGGCAG"CGCGCACGACUBAA*APCGUGUGGGCUUUGCCCGUGUGGGTPCGACUCCCACCAUCGGCACCA
00000001000000001000001000000000001001010000000000000000000000011000000000000000000000
> tRNA | Val | None | Geobacillus stearothermophilus | all
GAUUCCGUAGCUCAGCDGGGAGAGCGCCACCUUGAC=GGGUGGAG7UCGCUGGTPCGAGCCCAGUCGGAAUCACCA
0000000000000000100000000000000000001000000001000000011000000000000000000000
> tRNA | Tyr | None | Geobacillus stearothermophilus | all
GGAGGGG4AGCGAAGU#GCUAA"CGCGGCGGACUQUA*APCCGCUCCCUUUGGGUUCGGCGGTPCGAAUCCGUCCCCCUCCACCA
0000000100000000100000100000000000100101000000000000000000000011000000000000000000000
> tRNA | fMe | None | Mycobacterium smegmatis | all
CGCGGGGUGGAGCAGCUCGGDAGCUCGCUGGGCUCAUAACCCAGAG7UCGCAGGUPCG"AUCCUGUCCCCGCUACCA
00000000000000000000100000000000000000000000001000000001001000000000000000000
> tRNA | Ala | None | Mycoplasma capricolum | all
GGGCCCUNAGCUCAGCDGGGAGAGCACCUGCCUUGC=CGCAGGGG7UCGACGGUPCGAUCCCGUUAGGGUCCACCA
0000000100000000100000000000000000001000000001000000001000000000000000000000
> tRNA | Arg | None | Mycoplasma capricolum | all
GCGCCCGNAGAUCAAUDGGADAGAUCGCUUGACUICGKAPCAAAAG7UUGGGGGUPCGAGUCCCUCCGGGCGCACCA
00000001000000001000100000000000001001010000001000000001000000000000000000000
> tRNA | Arg | None | Mycoplasma capricolum | all
GCCCAUGUAGCUCAGUAGGADAGAGCACGCGCCU!CU6AGCGUGAG7UCGGAAGUPCGAGCCUUCUCGUGGGCACCA
00000000000000000000100000000000001001000000001000000001000000000000000000000
> tRNA | Asn | None | Mycoplasma capricolum | all
GGCUUUUNAGCUCAGCAGGDAGAGCAACCGGCUGUU6ACCGGUUU7UCACAGGUPCGAGCCCUGUAAAAGCCGCCA
0000000100000000000100000000000000001000000001000000001000000000000000000000
> tRNA | Asp | None | Mycoplasma capricolum | all
GGCCCCANAGCGAAGUDGGDDAUCGCGCCUCCCUGUCACGGAGGAGAUCACGGGUPCGAGUCCCGUUGGGGUCGCCA
00000001000000001001100000000000000000000000000000000001000000000000000000000
> tRNA | Cys | None | Mycoplasma capricolum | all
GGCAACANGGCCAAGCGGCDA"GGCAUGGGUCUGCA=CACCCUGAUCAUCGGUPCGAAUCCGAUUGUUGCCUCCA
000000010000000000010100000000000000100000000000000001000000000000000000000
> tRNA | Gln | None | Mycoplasma capricolum | all
UGGGCUANAGCCAAGCGGDA"GGCAAGGGACU!UG=CUCCCUCAUGCGCCGGUPCGAAUCCUGCUAGCCCAACCA
000000010000000000101000000000001001000000000000000001000000000000000000000
> tRNA | Glu | None | Mycoplasma capricolum | all
GGCCUGUUGGUGAAGCGGDDA"CACACACGGUU!UCAUCCGUGGACACACGGGUPCGAACCCCGUACAGGCUACCA
0000000000000000001101000000000001000000000000000000001000000000000000000000
> tRNA | Gly | None | Mycoplasma capricolum | all
GCAGGUGNAGUUUAAUGGDAGAACUUCAGCCUUCC=AGCUGAUUGUGAGGGUPCGAUUCCCUUCACCUGCUCCA
00000001000000000010000000000000000100000000000000001000000000000000000000
> tRNA | His | None | Mycoplasma capricolum | all
GGCGUAGGUGGUGAAGUGGDDA"CACAUCAGGUUGUKKCPCUGACAUACGCGGGUPCGAUCCCCGUUCUACGCCCCA
00000000000000000001101000000000000011010000000000000001000000000000000000000
> tRNA | Ile | None | Mycoplasma capricolum | all
GGACCUUNAGCUCAGUDGGDDAGAGCAUCCGGCU}AU=ACCGGACG7UCAUUGGUPCAAGUCCAAUAAGGUCCACCA
00000001000000001001100000000000001001000000001000000001000000000000000000000
> tRNA | Ile | None | Mycoplasma capricolum | all
CGGAAUAUAGCUCAGCDGGDDAGAGCAUUCCGCUGAU6ACGGAGAG7UCGUUGGUPCAAGUCCAAUUAUUCCGACCA
00000000000000001001100000000000000001000000001000000001000000000000000000000
> tRNA | Leu | None | Mycoplasma capricolum | all
GCCUUUUUGGCGGAAUDGGCAG"CGCAUUAGACUBAA=APCUAACGAAGAAAUUCGUAUCGGUPCGAAUCCGAUAAAGGGCACCA
0000000000000000100000100000000000100101000000000000000000000001000000000000000000000
> tRNA | Leu | None | Mycoplasma capricolum | all
CCCCAAGNGGCGGAAUAGGDAG"CGCAUUGGACU)AA=APCCAACGGGCUUAAUAUCCUGUGCCGGUPCAAGUCCGGCCUUGGGGACCA
00000001000000000001001000000000001001010000000000000000000000000001000000000000000000000
> tRNA | Leu | None | Mycoplasma capricolum | all
GGGGGAUNGGCGGAAUDGGCAG"CGCACUAGACUUAGKAPCUAGCGUCUUUGACGUAAGGGUPCAAGUCCCUUAUCCCCCACCA
000000010000000010000010000000000000010100000000000000000000001000000000000000000000
> tRNA | Lys | None | Mycoplasma capricolum | all
GUCUGAUUAGCGCAACDGGCAGAGCAACUGACUCUU6APCAGUGG7UUGUGGGUPCGAUUCCCACAUCAGGCACCA
0000000000000000100000000000000000001010000001000000001000000000000000000000
> tRNA | Lys | None | Mycoplasma capricolum | all
GACUCGUUAGCUCAGCCGGDAGAGCAACUGGCU!UU6ACCAGUGG7UCCGGGGUPCGAAUCCCCGACGAGUCACCA
0000000000000000000100000000000001001000000001000000001000000000000000000000
> tRNA | Met | None | Mycoplasma capricolum | all
GGCGGGGNAGCUCAGUDGGDDAGAGCGUUCGGUUCAUACCCGAAAG7UCGAGAGUPCAAAUCUCUCCCCCGCUACCA
00000001000000001001100000000000000000000000001000000001000000000000000000000
> tRNA | Phe | None | Mycoplasma capricolum | all
GGUCGUGUAGCUCAGUCGGDAGAGCAGCAGACUGAAKCPCUGCGU7UCGGCGGUPCAAUUCCGUCCACGACCACCA
0000000000000000000100000000000000001010000001000000001000000000000000000000
> tRNA | Pro | None | Mycoplasma capricolum | all
CGGGAAGUGGCUCAGUUUGGDAGAGCAUUCGGUUUGGKACCGAAGG7NCGCAGGUPCAAAUCCUGUCUUCCCGACCA
00000000000000000000100000000000000001000000001100000001000000000000000000000
> tRNA | Ser | None | Mycoplasma capricolum | all
GGGUUAANACUCAAGUDGGDGA"GAGGACACCCUGCU6AGGUGUUAGGUCGGUCUCCGGCGCGAGGGUPCGAGUCCCUCUUAACCCGCCA
000000010000000010010010000000000000010000000000000000000000000000001000000000000000000000
> tRNA | Ser | None | Mycoplasma capricolum | all
GGAAGAUNACCCAAGUCCGGCDGA"GGGAUCGGUCUUGA=AACCGAGAGUCGGGGAAACCGAGCGGGGGUPCGAAUCCCUCAUCUUCCGCCA
00000001000000000000010010000000000000010000000000000000000000000000001000000000000000000000
> tRNA | Thr | None | Mycoplasma capricolum | all
GCUGACUNAGCUCAGUDGGDAGAGCAAUUGACUAGU6APCAAUAG7UCGAAGGUPCAAAUCCUUUAGUCAGCACCA
0000000100000000100100000000000000001010000001000000001000000000000000000000
> tRNA | Thr | None | Mycoplasma capricolum | all
GCUGACUNAGCUCAGCAGGCAGAGCAACUGACUUGU6APCAGUAG7UCGUAGGUPCGAUUCCUAUAGUCAGCACCA
0000000100000000000000000000000000001010000001000000001000000000000000000000
> tRNA | Trp | None | Mycoplasma capricolum | all
AGGAGAGUAGUUCAAUGGDAGAACGUCGGUCUBCA=AACCGAGC7UUGAGGGUPCGAUUCCUUUCUCUCCUGCCA
000000000000000000100000000000001001000000001000000001000000000000000000000
> tRNA | Trp | None | Mycoplasma capricolum | all
AGGGGCAUAGUUCAGUAGGDAGAACAUCGGUCU)CA=AACCGAGU7UCACGAGUPCGAGUCUUGUUGCCCCUGCCA
0000000000000000000100000000000001001000000001000000001000000000000000000000
> tRNA | Tyr | None | Mycoplasma capricolum | all
GGAGGGGUAGCGAAGUGGCDAA"CGCGGGUGGCUGUA=CCCACUUCCUUACGGUUCGGGGGUPCGAAUCCCUCCCCCUCCACCA
000000000000000000010010000000000000010000000000000000000000001000000000000000000000
> tRNA | Val | None | Mycoplasma capricolum | all
GGAGUGUUAGCUCAGCDGGGAGAGCUCCUGCCUUAC=AGCAGGCG7UCAUAGGUPCAAGUCCUAUACACUCCACCA
0000000000000000100000000000000000001000000001000000001000000000000000000000
> tRNA | fMe | None | Mycoplasma capricolum | all
CGCGGGGUAGAGCAGUDGGDAGCUCGCCGGGCUCAUAACCCGGAGGUCGCAGGUPCGAGUCCUGCCCCCGCAACCA
0000000000000000100100000000000000000000000000000000001000000000000000000000
> tRNA | Ala | None | Mycoplasma mycoides | all
GGGCCCUUAGCUCAGCDGGGAGAGCACCUGCCUUGC=CGCAGGGG7UCGACGGUUCGAUCCCGUUAGGGUCCACCA
0000000000000000100000000000000000001000000001000000000000000000000000000000
> tRNA | Gly | None | Mycoplasma mycoides | all
GCAGGUG4AGUUUAAUGGCAGAACUUCAGCCUUCC=AGCUGAUUGUGAGGGUPCGAUUCCCUUCACCUGCUCCA
00000001000000000000000000000000000100000000000000001000000000000000000000
> tRNA | Ile | None | Mycoplasma mycoides | all
CGGAAUA4AGCUCAGCDGGDDAGAGCAUUCCGCUGAU6ACGGAGAG7UCGUUGGUPCAAGUCCAAUUAUUCCGACCA
00000001000000001001100000000000000001000000001000000001000000000000000000000
> tRNA | Pro | None | Mycoplasma mycoides | all
CGGGAAGUGGCUCAGUUUGGDAGAGCAUUCGGUUUGGKACCGAAGGGUCGCAGGUUCAAAUCCUGUCUUCCCGACCA
00000000000000000000100000000000000001000000000000000000000000000000000000000
> tRNA | Ser | None | Mycoplasma mycoides | all
GGAAGAUUACCCAAGUCCGGCDGAHGGGAUCGGUCUUGA=AACCGAGAGUCGGGGAAACCCGAGCGGGGGUUCGAAUCCCUCAUCUUCCGCCA
000000000000000000000100100000000000000100000000000000000000000000000000000000000000000000000
> tRNA | Thr | None | Mycoplasma mycoides | all
GCUGACUUAGCUCAGCAGGCAGAGCAACUGACUUGUHAPCAGUAG7UCGUAGGUUCGAUUCCUAUAGUCAGCACCA
0000000000000000000000000000000000001010000001000000000000000000000000000000
> tRNA | Val | None | Mycoplasma mycoides | all
GGAGUGUNAGCUCAGCDGGGAGAGCUCCUGCCUUAC=AGCAGGCGGUCAUAGGUUCAAGUCCUAUACACUCCACCA
0000000100000000100000000000000000001000000000000000000000000000000000000000
> tRNA | fMe | None | Mycoplasma mycoides | all
CGCGGGG4AGAGCAGUDGGDAGCUCGCCGGGCUCAUAACCCGGAGGCCGCAGGUPCGAGUCCUGCCCCCGCAACCA
0000000100000000100100000000000000000000000000000000001000000000000000000000
> tRNA | Phe | None | Rhodospirillum rubrum | all
GCCCGGGUAGCUCAGCDGGDAGAGCACGUGACUGAA*APCACGGU7UCGGUGGTPCGACUCCGCCCCCGGGCACCA
0000000000000000100100000000000000001010000001000000011000000000000000000000
> tRNA | Leu | None | Rhodospirillum rubrum | all
GCCUUUGUAGCGGAADGGDAACGCGGCAGACUCAAHAPCUGCUUUGGUAACCCAGGUGGUAGTPCGACUCUCCCCAAAGGCACCA
0000000000000001001000000000000000010100000000000000000000000011000000000000000000000
> tRNA | Gly | None | Salmonella typhimurium | all
GCGGGCGUAGUUCAAU#GDAGAACGAGAGCUUCCCAAGCUCUAUACGAGGGTPCGAUUCCCUUCGCCCGCUCCA
00000000000000001010000000000000000000000000000000011000000000000000000000
> tRNA | Gly | None | Salmonella typhimurium | all
GCGGGCAUCGUAUAAUGGCUAUUACCUCAGCCUNCCAAGCUGAUGAUGCGGGTPCGAUUCCCGCUGCCCGCUCCA
000000000000000000000000000000000100000000000000000011000000000000000000000
> tRNA | His | None | Salmonella typhimurium | all
GGUGGCUA4AGCUCAGDDGGDAGAGCCCUGGAUUQUG/PPCCAGUU7UCGUGGGTPCGAAUCCCAUUAGCCACCCCA
00000000100000001100100000000000001001110000001000000011000000000000000000000
> tRNA | Leu | None | Salmonella typhimurium | all
GCGAAGGUGGCGGAADD#GDAGACGCGCUAGCUUCAG;PGPUAGUGUCCUUACGGACGUGGGGGTPCAAGUCCCCCCCCUCGCACCA
000000000000000111010000000000000000011010000000000000000000000011000000000000000000000
> tRNA | Pro | None | Salmonella typhimurium | all
CGGUGAU4GGCGCAGCCUGGDAGCGCACUUCGJUCGGKACGAAGGG7UCGGAGGTPCGAAUCCUCUAUCACCGACCA
00000001000000000000100000000000100001000000001000000011000000000000000000000
> tRNA | Pro | None | Salmonella typhimurium | all
CGGCACG4AGCGCAGCCUGGDAGCGCACCGUCBUGGGKUPGCGGGG7UCGGAGGTPCAAAUCCUCUCGUGCCGACCA
00000001000000000000100000000000100001010000001000000011000000000000000000000
> tRNA | Pro | None | Salmonella typhimurium | all
CGGCGAG4AGCGCAGCUUGGDAGCGCAACUGGJUVGGKACCAGUGG7UCGGAGGTPCGAAUCCUCPCUCGCCGACCA
00000001000000000000100000000000101001000000001000000011000000000100000000000
> tRNA | Trp | None | Spiroplasma citri | all
AGGGGUAUAGUUCAAUCGGUAGAACACCGGACUNCAHAPCCGGGU7UUGUGGGUPCAAGUCCUGCUACCCCUGCCA
0000000000000000000000000000000001001010000001000000001000000000000000000000
> tRNA | Trp | None | Spiroplasma citri | all
AGGGGUGUAGUUUAAUGGUAGAACAGCGGUCUCCAHCACCGUACGUUGUGGGUPCAAGUCCUGUCACCCCUGCCA
000000000000000000000000000000000001000000000000000001000000000000000000000
> tRNA | Gly | None | Staphylococcus epidermidis | all
GCGGGAG4AUUUCAACUUUDAGAAUACGUUCCUUCCCGGAACGAGAUAUAGGUGCAAAUCCUAUCUUCCGCUCCA
000000010000000000010000000000000000000000000000000000000000000000000000000
> tRNA | Gly | None | Staphylococcus epidermidis | all
GCGGGAG4AGUUCAAUUUDAGAACACAUUCCUUCCCGGAAUGAGGUAUAGGUGCAAGUCCUAUCUUCCGCUCCA
00000001000000000010000000000000000000000000000000000000000000000000000000
> tRNA | Gly | None | Streptomyces coelicolor A3(2) | all
GCGGGUGUAGUUCAAUGGDAGAACAUCAGCUUCCCAAGCUGAGAGCGCGAGTPCGAUUCUCGUCACCCGCUCCA
00000000000000000010000000000000000000000000000000011000000000000000000000
> tRNA | fMe | None | Streptomyces griseus | all
CGCGGGGUGGAGCAGCUCGGDAGCUCGCUGGGCUCAUAACCCAGAGGUCGCAGGUPCA"AUCCUGUCCCCGCUACCA
00000000000000000000100000000000000000000000000000000001001000000000000000000
> tRNA | Leu | None | Synechococcus elongatus PCC 6301 | all
GGGCAAGUGGCGGAAUDGGDAGACGCAGCAGACUCAAHAPCUGCCGCUAGCGAUAGUGUGUGGGTPCGAGUCCCACCUUGCCCACCA
000000000000000010010000000000000000010100000000000000000000000011000000000000000000000
> tRNA | Leu | None | Synechococcus elongatus PCC 6301 | all
GCGGAACUGGCGGAAUDGGDAGACGCGCUAGAUUCAGKPPCUAGUGGUUUCACGACUGUCCGGGTPCAAGUCCCGGGUUCCGCACCA
000000000000000010010000000000000000011100000000000000000000000011000000000000000000000
> tRNA | fMe | None | Synechococcus elongatus PCC 6301 | all
CGCGGGGUAGAGCAGCCUGGDAGCUCGUCGGGBUCAUAACCCGAAG7UCAGAGGTPCAAAUCCUCUCCCCGCCACCA
00000000000000000000100000000000100000000000001000000011000000000000000000000
> tRNA | Phe | None | Synechococcus sp. PCC 7002 | all
GCCAGGAUAGCNCAGUD#GDAGAGCAGAGGACUGAA*APCCUCGU7UCGGCGGTPCAAUUCCGCCUCCCGGCACCA
0000000000010000110100000000000000001010000001000000011000000000000000000000
> tRNA | Glu | None | Synechocystis sp. | all
GCCCCCAUCGUCUAGAGGCCDAGGACACCUCCCUNUCACGGAGGCGACAGGGATPCGAAUUCCCUUGGGGGUACCA
0000000000000000000010000000000000100000000000000000011000000000000000000000
> tRNA | Asp | None | Thermus thermophilus | all
GGCCCCG4GGUGPAGUU#GDDAACACACCCGCCUGUCACGPGGGAGAUCGCGGFFPC""GUCCCGUCGGGGCCGCCA
00000001000010000101100000000000000000001000000000000111011000000000000000000
> tRNA | Phe | None | Thermus thermophilus | all
GCCGALG4AGCUCAGUU#GDAGAGCAUGCGACUGAA+APCGCAGU7UCGGCGGTPCGAUUCCGCUCCUCGGCACCA
0000010100000000010100000000000000001010000001000000011000000000000000000000
> tRNA | Ile | None | Thermus thermophilus | all
GGGCGAUUAGCUCAGCU#GUDAGAGCGCACGCCUGAU6AGCGUGAG7UCGGUGGFPCA"GUCCACCAUCGCCCACCA
00000000000000000100100000000000000001000000001000000011001000000000000000000
> tRNA | Met | None | Thermus thermophilus | all
CGCGGGG4GGAGCAGCCU#GDAGCUCGUCGGGBUCAUAACCCGAAG7UCGCGGGFPCA"AUCCCGCCCCCGCAACCA
00000001000000000010100000000000100000000000001000000011001000000000000000000
> tRNA | fMe | None | Thermus thermophilus | all
CGCGGGG4GGAGCAGCCU#GDAGCUCGUCGGGBUCAUAACCCGAAG7UCGCCGGFPCA"AUCCGGCCCCCGCAACCA
00000001000000000010100000000000100000000000001000000011001000000000000000000
> tRNA | fMe | None | Thermus thermophilus | all
CGCGGGG4GGAGCAGCCU#GDAGCUCGUCGGGBUCAUAACCCGAAG7UCGCGGGFPCA"AUCCCGCCCCCGCAACCA
00000001000000000010100000000000100000000000001000000011001000000000000000000
> tRNA | Ala | None | Halobacterium salinarum | all
GGGCUCGUAGAUCAGCGGUAGAUCRCUUCCUUCGCAAGGAAGAGGCC?UGGG]PBOAAUCCCAGCGAGUCCACCA
000000000000000000000000100000000000000000000001000011110000000000000000000
> tRNA | Gly | None | Halobacterium salinarum | all
GCGCUGGUALUGPAGUGGUAUCACGUGACCUUGCCAUGGUCACAA??UGGG]PBOAAUCCCAGCCAGCGCACCA
00000000010010000000000000000000000000000000011000011110000000000000000000
> tRNA | His | None | Halobacterium salinarum | all
GUCCGGGCU.RGGPAGUGGACUAUCCUUCAGCCUUGUGKAGGCUGAGACGCGGG]PBGAUUCUCGCGCCUGGACCCA
00000000011001000000000000000000000000100000000000000011100000000000000000000
> tRNA | Asn | None | Halobacterium salinarum | all
GCCGCCAUAGCUCAGUUGGUAGAGCACGUGGUUGUU6CCCACGUUGU?CCAGG]PBGGACCCUGGUGGCGGCGAAC
0000000000000000000000000000000000001000000000010000011100000000000000000000
> tRNA | Gln | None | Halobacterium salinarum | all
AGUCCCGU.RGGPAGUGGCCAAUCCUGAAGCCUUCUGKGGGCUUCGACGGAAGPPBGAAUCUUCCCGGGACUACCA
0000000011001000000000000000000000000100000000000000011100000000000000000000
> tRNA | Arg | None | Halobacterium salinarum | all
GUCCGGAUARGGPAGUGGACUAUCCUCUUGGCUUGCGKAGCCAGGGACCGG?G]PBOAAUCGCCGUCCGGACGCCA
0000000001001000000000000000000000000100000000000001011110000000000000000000
> tRNA | Ser | None | Halobacterium salinarum | all
GCCGAGGUAGCAPA(CUUGGCCAAUGCRGUUGCUUMGAKAGCAACGUUCCACACGGACU?AGGAG]PBOAAUCUCCUCCUCGGCGCCA
0000000000001010000000000001000000010010000000000000000000010000011110000000000000000000
> tRNA | Thr | None | Halobacterium salinarum | all
GCCUGGGUAGCUPAGCGGUAAAGCRCGUCCUUGGU6AGGACGAGACC??GGA]PBOAAUUCCGGCCUAGGCUCCA
000000000000100000000000100000000001000000000001100011110000000000000000000
> tRNA | Val | None | Halobacterium salinarum | all
GGGUCGGUGGUCPAGUCCGGUUAUGACGGCUCCUUCACACGGAGCAGGUCGGCGG]P#OACUCCGCCCCGACCCACCA
000000000000100000000000000000000000000000000000000000011110000000000000000000
> tRNA | Val | None | Halobacterium salinarum | all
GGGUUGGUKGUCPAGUCAGGCUAUGACACCUCCUUCACAUGGAGGAGGUCGG?GG]PBOAAUCCGCCCCAACCCACCA
000000001000100000000000000000000000000000000000000010011110000000000000000000
> tRNA | Val | None | Halobacterium salinarum | all
GGGUUGGUGGUCPAGUCAGGCUAUGACACCUCCUUGACAUGGAGGAGGUCGG?GG]PBOAAUCCGCCCCAACCCACCA
000000000000100000000000000000000000000000000000000010011110000000000000000000
> tRNA | fMe | None | Halobacterium salinarum | all
AGCGGGAUGGGAPA(CUAGGAGAUUCCGCCGGGCUCAUAACCCGGAGAUCGGUAG]PBOAAUCUACCUCCCGCUACCA
000000000000101000000000000000000000000000000000000000011110000000000000000000
> tRNA | fMe | None | Halococcus morrhuae | all
AGCGGGAUGGGAPAGCCAGGAGAUUCCLGCGGGCUCAUAACCCGCAGAUCAGUAG.]BOAAUCUACUUCCCGCUACCA
000000000000100000000000000100000000000000000000000000011110000000000000000000
> tRNA | Ala | None | Haloferax volcanii | all
GGGCUCGUAGAUCAGUGGCAGAUCRCUUCCUUCGCAAGGAAGAGGC??GGGG]PBOAAUCCCCGCGAGUCCACCA
000000000000000000000000100000000000000000000011000011110000000000000000000
> tRNA | Ala | None | Haloferax volcanii | all
GGGCUCGUAGAUCAGGGGUAGAUCACUCCCUUGGCAUGGGAGAGGC??CGGG]PBOAAUCCCGGCGAGUCCACCA
000000000000000000000000000000000000000000000011000011110000000000000000000
> tRNA | Ala | None | Haloferax volcanii | all
GGGCCCAUAGCUCAGUGGUAGAGULCCUCCUUUGCAAGGAGGAUGC??AGGG]PBGAAUCCCUGUGGGUCCACCA
000000000000000000000000100000000000000000000011000011100000000000000000000
> tRNA | Cys | None | Haloferax volcanii | all
GCCAAGGUGGCAGA(UUCGGCCCAACGCAUCCGCCUGCAKAGCGGAACC_?GCCGG]PBOAAUCCGGCCCUUGGCUCCA
0000000000000010000000000000000000000001000000000110000011110000000000000000000
> tRNA | Asp | None | Haloferax volcanii | all
GCCCGGGUGRUGPAGUGGCCCAUCAUACGACCCUGUCACGGUCGUGACGCGGG]PBOAAUCCCGCCUCGGGCGCCA
0000000001001000000000000000000000000000000000000000011110000000000000000000
> tRNA | Glu | None | Haloferax volcanii | all
GCUCUGUUGRUGPAGUCCGGCCAAUCAUAUCACCCUMUCACGGUGAUGAC?AGGG]PBGAAUCCCUGACGGAGCACCA
000000000100100000000000000000000000100000000000001000011100000000000000000000
> tRNA | Glu | None | Haloferax volcanii | all
GCUCGGUUGRUGPAGUCCGGCCAAUCAUCUUGGCCUNUCKAGCCGAGGAC?AGGG]PBOAAUCCCUGACCGAGCACCA
000000000100100000000000000000000000100100000000001000011110000000000000000000
> tRNA | Phe | None | Haloferax volcanii | all
GCCGCCUUAGCUCA(ACUGGGAGAGCACUCGACUGAAKAPCGAGCUGU?CCCGG]PBOAAUCCGGGAGGCGGCACCA
00000000000000100000000000000000000001010000000010000011110000000000000000000
> tRNA | Gly | None | Haloferax volcanii | all
GCGCCGAUGLUCCAGUGGUAGGACACGAGCUUCCCAAGCUCGGAGC?CGGG]PBOAUUCCCGGUCGGCGCACCA
00000000010000000000000000000000000000000000001000011110000000000000000000
> tRNA | Gly | None | Haloferax volcanii | all
GCGUCGGUALUGPAGUGGUAUCACGUGACCUUGCCAUGGUCACAAC?UGGG]PBOAAUCCCAGCCGACGCACCA
00000000010010000000000000000000000000000000001000011110000000000000000000
> tRNA | Gly | None | Haloferax volcanii | all
GCGCUGGUALUGPAGUGGUAUCACGUGACCUUGCCAUGGUCACAAC?UGGG]PBOAAUCCCAGCCAGCGCACCA
00000000010010000000000000000000000000000000001000011110000000000000000000
> tRNA | Gly | None | Haloferax volcanii | all
GCACCGGUGLUCUAAUGGUAAGACAUUGGCCUNCCAAGCCAAUUAU?UGGG]PBGAUUCCCAGCCGGUGCACCA
00000000010000000000000000000000100000000000001000011100000000000000000000
> tRNA | His | None | Haloferax volcanii | all
GUCCGGGUUGRGGPAGUGGACUAUCCUUCAGCCUUGUGKAGGCUGAGACGCGGGPPBAAUUCUCGCACCUGGACCCA
00000000001001000000000000000000000000100000000000000011100000000000000000000
> tRNA | Ile | None | Haloferax volcanii | all
GGGCCAAUAGCUCAGUCAGGUUGAGCRCPCGGCUGAU6AC?GGGAGGCC?GCGG]PBOAAUCCGCGUUGGCCCACCA
00000000000000000000000000101000000001001000000001000011110000000000000000000
> tRNA | Ile | None | Haloferax volcanii | all
GGGCCCCUAGCUCA(UCUGGUCAGAGCRCUCGGCUNAU6ACCGGGUGGU?AUGGG]PBGAACCCCAUGGGGCCCACCA
000000000000001000000000000100000001001000000000010000011100000000000000000000
> tRNA | Lys | None | Haloferax volcanii | all
GGGCUGGUAGCUCA(UUAGGCAGAGCRUCUGGBUNUU6ACCAGACGGU?GGGGG]PBOAGUCCCUCCCAGCCCGCCA
00000000000000100000000000100000101001000000000010000011110000000000000000000
> tRNA | Lys | None | Haloferax volcanii | all
GGGCCGGUAGCUCA(UUAGGCAGAGCRUCUGABUMUU6APCAGACGGU?GCGPG]PBOAAUCGCGUCCGGCCCACCA
00000000000000100000000000100000101001010000000010001011110000000000000000000
> tRNA | Leu | None | Haloferax volcanii | all
GCGAGGGUAGCUAA(UCAGGAAAAAGCRGCGGACUCAAKAPCCGCUCCCGUAGGGGUC?GUGGG]PBOAAUCCCUCCCCUCGCACCA
000000000000001000000000000100000000001010000000000000000010000011110000000000000000000
> tRNA | Leu | None | Haloferax volcanii | all
GCAGGGAUAGCCAA(UCUGGCCAACGGCRCAGCGUUCAGKGCGCUGUCUCAUAGGAGUC?GCAGG]PBOAAUCCUGCUCCCUGCACCA
0000000000000010000000000000100000000001000000000000000000010000011110000000000000000000
> tRNA | Leu | None | Haloferax volcanii | all
GCGUGGGUAGCCAA(CCAGGCCAACGGCRCAGCGUUGAGKG?GCUGUCCUGUAGAGGUC?GCCGG]PBOAAUCCGGUCCCACGCACCA
0000000000000010000000000000100000000001010000000000000000010000011110000000000000000000
> tRNA | Leu | None | Haloferax volcanii | all
GCGGGGGUGGCUGA(CCAGGCCAAAAGCLGCGGACUUAAKAPCCGCUCCCGUAGGGGUUCGCGAG]PBGAAUCUCGUCCCCCGCACCA
0000000000000010000000000000100000000001010000000000000000000000011100000000000000000000
> tRNA | Leu | None | Haloferax volcanii | all
GCGCGGGUAGCCAA(UGGCCAAAGGCRCAGCGCU5AGKACGCUGUGGUGUAGACCUU?GCAGG]PBGAACCCUGUCCCGCGCACCA
00000000000000100000000000100000001001000000000000000000010000011100000000000000000000
> tRNA | Met | None | Haloferax volcanii | all
GCCCGGGUGGCUPA(CUGGACAPAGCGCCGCACUBAU6APGCGGAGAU?GUGGG]PBGGAGCCCACCCCGGGCACCA
00000000000010100000001000000000001001010000000010000011100000000000000000000
> tRNA | Asn | None | Haloferax volcanii | all
GCCGCCGUAGCUCA(UUGGUAGAGCACCUCGCUGUU6ACGAGGUUGU??CAGG]PBGAGUCCUGGCGGUGGCGCCA
0000000000000010000000000000000000001000000000011000011100000000000000000000
> tRNA | Pro | None | Haloferax volcanii | all
GGGCCGGUGRGGPA(CUUGGUAUCCUUCGGCCUUMGGKPGGCCGUAA??UCAG]PBGAAUCUGAGCCGGCCCACCA
0000000001001010000000000000000000100110000000011000011100000000000000000000
> tRNA | Pro | None | Haloferax volcanii | all
GGGACCGUGRGGPAGUGGUAUCCUCUGCCGAUGGGKUCGGUAGGAC?UGAG]PBGACUCUCAGCGGUCCCACCA
00000000010010000000000000000000000100000000001000011100000000000000000000
> tRNA | Pro | None | Haloferax volcanii | all
GGGACCGUGRGUPA(CCUGGUAUACUUCGGGCCUUGGKUGCCCGUGA??CCGG]PBOAAUCCGGGCGGUCCCACCA
0000000001001010000000000000000000000100000000011000011110000000000000000000
> tRNA | Gln | None | Haloferax volcanii | all
AGUCCCAUGRGGPAGUGGCCAAUCCUGUUGCCUUMUGKGGGCAACGACCCAGGPPBGAAUCCUGGUGGGACUACCA
0000000001001000000000000000000000100100000000000000011100000000000000000000
> tRNA | Arg | None | Haloferax volcanii | all
GGGCCCGUAGCUCA(UGGACAGAGURCUUGGUUCCGKACCAAGAUGC?GCGGG]PBOAAUCCCGUCGGGUCCGCCA
0000000000000010000000000100000000001000000000010000011110000000000000000000
> tRNA | Arg | None | Haloferax volcanii | all
GUCCUGAUARGGPAGUGGACUAUCCUCCUGGCUUGCGKAGCCAGGGAC?GGAG]PBOAAUCUCCGUCAGGACGCCA
0000000001001000000000000000000000000100000000001000011110000000000000000000
> tRNA | Arg | None | Haloferax volcanii | all
GGGCGCUUAGCUCA(UCUGGACAGAGULCUUGGCUNCGKACCAAGUUGC?ACGGG]PBOAAUCCUGUAGCGCCCACCA
000000000000001000000000000100000001001000000000010000011110000000000000000000
> tRNA | Ser | None | Haloferax volcanii | all
GUUGCGGUAGCCAA(CCUGGCCCAAGGCRCUGGGUUGCU6ACUCAGUGGCGUCAAGCCC??GGGG]PBGAAUCCCCGCCGCAACGCCA
0000000000000010000000000000100000000001000000000000000000011000011100000000000000000000
> tRNA | Ser | None | Haloferax volcanii | all
GCCGAGGUAGCCPA(CCCGGCCAAGGCRGUAGAUUMGAAAPCUACUGUCCAUUCGGACA?GUGAG]PBOAAUCUCACCCUCGGCGCCA
0000000000001010000000000001000000010000100000000000000000010000011110000000000000000000
> tRNA | Ser | None | Haloferax volcanii | all
GCCAGGAUGGCCGA(CGGUAAGGCRCACGCCUGGAAAGCGUGUUCCCUCUGGGAU?GGGGG]PBOAAUCCCUCUCCUGGCGCCA
000000000000001000000000100000000000000000000000000000010000011110000000000000000000
> tRNA | Thr | None | Haloferax volcanii | all
GCCGGUGUAGCUCA(UUGGCAGAGCRAUUCCUUCGU6AGGAAUAGGC?GAGGG]PBOAAUCCCUCCACCGGCUCCA
0000000000000010000000000100000000001000000000010000011110000000000000000000
> tRNA | Thr | None | Haloferax volcanii | all
GCCUGGGUAGCUPA(CGGUAAAGCRCGUCCUUGGU6AGGACGAGAC??CGGG]PBOAAUCCCGGCCUAGGCUCCA
000000000000101000000000100000000001000000000011000011110000000000000000000
> tRNA | Val | None | Haloferax volcanii | all
GGGUUGGUGGUCPA(CCAGGUUAUGACGGCUCCUUCACACGGAGCAGGC?GGCGG]PBGAAUCCGCCCCAACCCACCA
000000000000101000000000000000000000000000000000010000011100000000000000000000
> tRNA | Val | None | Haloferax volcanii | all
GGGUUGGUGGUCPAGUCUGGUUAUGACACCUCCUUGACAUGGAGGAGGC?GGCAG]PBOAAUCUGCCCCAACCCACCA
000000000000100000000000000000000000000000000000010000011110000000000000000000
> tRNA | Trp | None | Haloferax volcanii | all
GGGGCUGUGGCCAA(CCCGGCAUGGCRACUGABUBCAKAJCAGUCGAU?GGGGG]PBOAAUCCCUCCGGCCCCACCA
00000000000000100000000000100000101001010000000010000011110000000000000000000
> tRNA | fMe | None | Haloferax volcanii | all
AGCGGGAUGGGAPA(CCAGGAGAUUCCGCCGGGCUCAUAACCCGGAGAUCGGUAG]PBOAAUCUACCUCCCGCUACCA
000000000000101000000000000000000000000000000000000000011110000000000000000000
> tRNA | Tyr | None | Haloferax volcanii | all
CCGCUCUUAGCUCA(CCUGGCAGAGCAGCCGABUGUAKAPCGGCUUGU?CCCCG]PBOAAUCGGGGAGAGCGGACCA
00000000000000100000000000000000100001010000000010000011110000000000000000000
> tRNA | Gly | None | Methanobacterium thermaggregans | all
GCGGCGUUAGUCCAXCUGGUUAAGACACUGGCCUGCCACGCCAGCGUCCCGGGPPBOAAUCCCGGACGCCGCACCA
0000000000000010000000000000000000000000000000000000011110000000000000000000
> tRNA | Asn | None | Methanobacterium thermaggregans | all
GCGCCGGUGGCUCAXCCUGGUUAGAGCUCACGGCU;UU6ACCGUGAGGCCGCGGGPPBOAAUCCCGCCCGGCGCACCA
000000000000001000000000000000000001001000000000000000011110000000000000000000
> tRNA | Pyr | None | Methanosarcina barkeri | all
GGAAACC4GAUCAUGUAGAUCG_UGGACUCUAAAUCCG_CAGCCGGG]UAGAUUCCCGGGGUUUCCGCCA
0000000100000000000000100000000000000010000000010000000000000000000000
> tRNA | fMe | None | Sulfolobus acidocaldarius | all
AGCGGCGU.LGGAACUGGGAGUAUCCC;CA#GGBUCAUAACCCUGAGGU?CCUGGJUBO"AUCCAGGCGCCGCUACCA
000000001100000000000000000100100100000000000000010000010111000000000000000000
> tRNA | Met | None | Thermoplasma acidophilum | all
GCCGGGG4GGCUCA(CUGGAGGAGCRCCGGABUCAU6AUCCGGAGGUCUCGGGPPBGAUCCCCGAUCCCGGCACCA
0000000100000010000000000100000100001000000000000000011100000000000000000000
> tRNA | fMe | None | Thermoplasma acidophilum | all
AGCGGGGUGGGGPAGUCAGGAAAUCCLAUGGGBUCAUAACCCGUAGAUCGAUGGPPBH"AUCCAUCCCCCGCUACCA
00000000000010000000000000100000100000000000000000000011111000000000000000000
> tRNA | Asp | None | Aedes albopictus | mitochondrial
AAAAAAUU"GUUUAAUCAAAAACCPPAGUAUGUC6AACUAAAAAAAUUAGAUCAUCUAAUAPPUUUUACCA
00000000100000000000000011000000001000000000000000000000000001100000000
> tRNA | Glu | None | Aedes albopictus | mitochondrial
AUUUAUAU"GUUUAAAUAAAACAPPACAUUNUC6CUGUAAAAAUAAAAAUUUAUUUUUPAUAAAUACCA
000000001000000000000001100000100100000000000000000000000010000000000
> tRNA | Gly | None | Aedes albopictus | mitochondrial
AUUUAUAU"GUAUAUAAUUGUAUAPGN;ACUUCCAA]CACAAGGACUAAAUAAUUUUAGUAPAAAUACCA
0000000010000000000000001011000000001000000000000000000000000100000000
> tRNA | Ile | None | Aedes albopictus | mitochondrial
AAUGAAUUKCCUGAUAAAAAGGAPPACCUUGAU6GGGUAAAUUAUAAAGAUUUAAUACUUPAPUCAUUACCA
000000001000000000000001100000000100000000000000000000000000101000000000
> tRNA | Lys | None | Aedes albopictus | mitochondrial
CAUUAGAUKACUGAAAGCAAGUAAPGAUCUCUU6AAUCAUAAUAUAGUAAAUUAGC_UUACPPCUAAUGACCA
0000000010000000000000001000000001000000000000000000000010000110000000000
> tRNA | Gln | None | Aedes albopictus | mitochondrial
UAUAUUUU"GUGUAUGAUGCACAAAAGPUUNUGAAACUUUUAGAAAUAGUUUAAUUCUAUUAAAUAUAACCA
000000001000000000000000000100100000000000000000000000000000000000000000
> tRNA | Ser | None | Aedes albopictus | mitochondrial
GAAAUAUGUUGAUCAAGAAAAGCUGCU6ABUPUUUCUUUAAUGGUUUAAUUCCAUPAUAUUUCUCCA
0000000000000000000000000001010100000000000000000000000100000000000
> tRNA | Val | None | Aedes albopictus | mitochondrial
CAAUUUAA"LCUUAAUUAGUAAAGUAPPUCAUUUAC6PPGAAAAGAAAUUUGUGCAAAUCAAUPPAAAUUGACCA
000000001100000000000000001100000000111000000000000000000000000110000000000
> tRNA | Ini | None | Aedes albopictus | mitochondrial
AAAAAGAU"AGCUAAUUAAGCUAPPGGGUUCAU6CCCCACUUAUAAAGGUAAUAAUCCUUPPCUUUUUACCA
000000001000000000000001100000000100000000000000000000000000110000000000
> tRNA | Phe | None | Ascaris suum | mitochondrial
ACUCUGUU"GUUUAUGUUUUAAAAPAPGACPPUGAAKAAGUUGGAAAAUGUUAGGAGUGCCA
00000000100000000000000010100011000010000000000000000000000000
> tRNA | Met | None | Ascaris suum | mitochondrial
AAPAAGAU"GGAUAAGUUGAGUCULPGAGGUU<AUACCCUCUUGGUGUUUUUCUCUUAPUGCCA
0010000010000000000000001100000010000000000000000000000000100000
> tRNA | Arg | None | Ascaris suum | mitochondrial
GACAAAUGUUUPCAGGUCUUCU6AAPCUGUUUUGGAGAAAUCCGPUUGUUUCCA
000000000001000000000010010000000000000000001000000000
> tRNA | Arg | None | Ascaris suum | mitochondrial
GGACGUU""AUAGAUAAGCUAPGCCPAGPUACGKQCPGGGAAGAGAGUCGPCUUCCA
000000011000000000000100010010000110100000000000001000000
> tRNA | Ser | None | Ascaris suum | mitochondrial
GACAAAUGUUUPCAGGUCUUCU6AAPCUGUUUUGGAGAAAUCCGPUUGUUUCCA
000000000001000000000010010000000000000000001000000000
> tRNA | Glu | None | Ascaris suum | mitochondrial
GAGAUAUU"GUAUAAAUUUUUUGUAPAPUPCUPU!UCKAAGAAAAGGUUUAUUAUCPUACCA
00000000100000000000000001010100101001000000000000000000100000
> tRNA | Lys | None | Ascaris suum | mitochondrial
GGGGUGUU"ACUUAAGUUUAAAGPRPPAGAUU!UU6APCUGGAAAUGGGUUGUCACAPCCUGCCA
00000000100000000000000111100000100101000000000000000000010000000
> tRNA | Gln | None | Ascaris suum | mitochondrial
UAUACUUU"GUUUAGGAAGAAUAPUUAPPU!UGKPGPAAAAGGGUUGUAGUAPAGCCA
0000000010000000000000010001101001101000000000000000100000
> tRNA | Trp | None | Ascaris suum | mitochondrial
ACAGAUUU"AGUUAAGUUUAAACUCPPGGPPU$CA*AACCAAAAAUUUUACUCPGUACCA
000000001000000000000000011001101001000000000000000001000000
> tRNA | Leu | None | Ascaris suum | mitochondrial
GPUGUUAU"GCAUAAGAAGUGCAPPUGPPU$AAKCGPAAAAGAUAUGGGACAACUCCA
0100000010000000000000011001101001001000000000000000000000
> tRNA | Asp | None | Asterias amurensis | mitochondrial
AAGAAACU"GUUAAACUAAUAACACUGGAUUQUCAGACCGGAGUAACUGGUAAACAAUCAGUGUUUCUUGCCA
0000000010000000000000000000000100000000000000000000000000000000000000000
> tRNA | His | None | Asterias amurensis | mitochondrial
GACUAAAGU"GUUUAAAUAAAACCCPAAUPUQUGKPAUUAAAAUUAUCAGUPAA"AUCUGAUCUAUAGUCCCA
0000000001000000000000000100010100110000000000000001001000000000000000000
> tRNA | Lys | None | Asterias amurensis | mitochondrial
CUUUGAUA"GCUUAUAAUGGCAAGCAPUAAACUCUU6APUUAAAUCAAAGUGAUCUCACCACACUAUCAAAGACCA
0000000010000000000000000010000000001010000000000000000000000000000000000000
> tRNA | Asn | None | Asterias amurensis | mitochondrial
UGAGUUGU"LCCUAGUGGAAAGGCGPPUGGCCGPU+ACPAAAAGAUAGCAAGAUCA"UACUUGCCAGCUCAGCCA
000000001100000000000000011000000101001000000000000000001000000000000000000
> tRNA | Asn | None | Asterias amurensis | mitochondrial
UGGGUUGU"GCCUAAUGGAAAGGCAAPUGGCCGPU6ACCAGGAGAUAACAAGAUCA"UACUUGUCAACUCAGCCA
000000001000000000000000001000000101000000000000000000001000000000000000000
> tRNA | Tyr | None | Asterias amurensis | mitochondrial
GGCAGGGUKGCAGAA"GUDAAUGCACPAAAPUGUAA*UPUAUAAAUAAAGGUPUAAUUCCUUUUCUUGCCACCA
00000000100000010010000000100010000010100000000000001000000000000000000000
> tRNA | fMe | None | Asterina amurensis | cytosolic
AGCAGAGUKLCGCAGUGGAAGCGUGCUGGGCCCAU6ACCCAGAG7D?CGAGGAPCG"AACCUCGCUCUGCUACCA
000000001100000000000000000000000001000000001110000001001000000000000000000
> tRNA | Ala | None | Bombyx mori | cytosolic
GGGGGCGUALCUCAGADGGUAGAGCRCUCGCJUIGCOP#PGAGAG7UA?CGGGAPCG"UACCCGGCGCCUCCACCA
0000000001000000100000000100000101001111000001001000001001000000000000000000
> tRNA | Ala | None | Bombyx mori | cytosolic
GGGGGCGUALCUCAGADGGUAGAGCRCUCGCJUIGCOP#CGAGAG7UA?CGGGAPCG"UACCCGGCGCCUCCACCA
0000000001000000100000000100000101001110000001001000001001000000000000000000
> tRNA | Phe | None | Bombyx mori | cytosolic
GCCGAAAUALCUCAGDDGGGAGAGCRPPAGABU#AAKAPCUAAAG7D?CCUGGTPCA"UCCCGGGUUUCGGCACCA
0000000001000001100000000111000101001010000001110000011001000000000000000000
> tRNA | Phe | None | Bombyx mori | cytosolic
GCCGAAAUALCUCAGDDGGGAGAGCRPPAGABU#AAKAPCUAAAG7D?CCUGGTPCG"UCCCGGGUUUCGGCACCA
0000000001000001100000000111000101001010000001110000011001000000000000000000
> tRNA | Gly | None | Bombyx mori | cytosolic
GCAJCGGUKGUUCAGUGGDAGAAUGCUCGCCUGCCA?GCGGGCGG???GGGTPCG"UUCCCGGCCGAUGCACCA
00010000100000000010000000000000000010000000011100011001000000000000000000
> tRNA | Gly | None | Bombyx mori | cytosolic
GCGJUGGUKGUGPAADGGDCAGCAUAGPUGCCU,CCAAGCAGUUGAU??GGGTPCG"UUCCCGGCCAACGCACCA
000100001000100100100000000100000100000000000001100011001000000000000000000
> tRNA | Ile | None | Bombyx mori | cytosolic
GGCCCAUUALCUCAGDDGGDNAGAGCRPCGUGCUIAU6ACGCGAAG7U?G?GGGTPCG"UCCCCUCAUGGGCCACCA
00000000010000011001100000110000001001000000001010100011001000000000000000000
> tRNA | Asp | None | Bos taurus | cytosolic
GGUGCCGUALCGPAGD#GCA.CG.GACUCUBU8UCAAAGAGUGG7A?.UGAGTPCG"UACUCAACGGCACCGCCA
000000000100100110001001000000101000000000001011000011001000000000000000000
> tRNA | Phe | None | Bos taurus | cytosolic
GCCGAAAUALCUC"GDDGGGAGAGCRPPAGABU#AAWAPCUAAAG7DC?CUGGTPCG"UCCCGGGUUUCGGCACCA
0000000001000101100000000111000101001010000001101000011001000000000000000000
> tRNA | Phe | None | Bos taurus | cytosolic
GCCGAAAUALCUC"GDDGGGAGAGCRPPAGABU#AAWAPCUAAAG7DC?CUGGTPCA"UCCCGGGUUUCGGCACCA
0000000001000101100000000111000101001010000001101000011001000000000000000000
> tRNA | Phe | None | Bos taurus | cytosolic
GCCGAAAUALCUC"GDDGGGAGAGCRPPAGABU#AAWAPCUAAAG7DC?CUGGTPCG"UCCCGGGUUUCGGCACCA
0000000001000101100000000111000101001010000001101000011001000000000000000000
> tRNA | Leu | None | Bos taurus | cytosolic
GGUAGCGUGLCMGAGCGGDCPAAGGCRCUGGAZUIAGKCPCCAGUCPCPUCGGGGG?GUGGGTPCG"AUCCCACCGCUGCCACCA
0000000001010000001010000010000010100101000000101000000010000011001000000000000000000
> tRNA | Leu | None | Bos taurus | cytosolic
GUCAGLAUGLCMGAGUGGDCPAAGGCLCCAGACU°AAKPPCUGGJCPCCGUAUGGAGG?GUGGGTPCG"AUCCCACUUCUGACACCA
0000010001010000001010000010000000110011100001010000000000010000011001000000000000000000
> tRNA | Leu | None | Bos taurus | cytosolic
GGUAGCGUGLCMGAGCGGDCPAAGGCRCUGGAZUIAGKCPCCAGUCPCPUCGGGGG?GUGGGTPCG"AUCCCACCGCUGCCACCA
0000000001010000001010000010000010100101000000101000000010000011001000000000000000000
> tRNA | Leu | None | Bos taurus | cytosolic
GUCAGLAUGLCMGAGCGGDDCAAGGCRCUGCGJUCAGK.CGCAGJCPCCCUGGAGG?GUGGGTPCG"AUCCCACUUCUGACACCA
0000010001010000001100000010000010000110000010100000000010000011001000000000000000000
> tRNA | Asn | None | Bos taurus | cytosolic
GUCUCUGUKLCGCAADCGGDXAGCGCRPPCGGCUQUU6ACCGAAAG7DUGGUGG.PCG"GCCCACCCAGGGACGCCA
00000000110000010001100000111000001001000000001100000011001000000000000000000
> tRNA | Gln | None | Bos taurus | cytosolic
GGUUCCAUKGUGPAAD#GDDAGCACUCPGGABUCUGAAPCCAGCGAU?CGAGPPCA"AUCUCGGUGGAACCUCCA
000000001000100110110000000100010000001000000001000011001000000000000000000
> tRNA | Arg | None | Bos taurus | cytosolic
GACCCAGUKLCCUAAD#GADAAGGCAPCAGCBUCCGKAGCUGGGGADUGPGGGTPCG"GUCCCAUCUGGGUCGCCA
0000000011000001100100000010000100001000000000100100011001000000000000000000
> tRNA | Arg | None | Bos taurus | cytosolic
GCCCCAGUKLCCUAADGGADAAGGCAPUGGC'UCCU6AGCCAGGGADUGPGGGTPCG"GUCCCAUCUGGGGPCCCA
0000000011000001000100000010000100001000000000100100011001000000000000010000
> tRNA | Arg | None | Bos taurus | cytosolic
GGCUCCGUKGCGCAADGGADAGCGCAPPGGA'U3CP6AUPCAAAG7DU?CGGGTPCG"GUCCCGGCGGAGUCGCCA
0000000010000001000100000011000101011001000001101000011001000000000000000000
> tRNA | Thr | None | Bos taurus | cytosolic
GGCCCUGUKLCUAGCDGGDCAAAGCRCCUGU'UIGU6AACAGGAGAD?CUGGGUPCG"AUCCCAGCGGGGC?UCCA
0000000011000001001000000100000101001000000000110000001001000000000000010000
> tRNA | Trp | None | Bos taurus | cytosolic
GACCUCLUKLCGCAAD#GDAGCGCRPCUGABUBCAKAZCAGAAG7DUGCGUGPPCG"AUCACGUCGGGGUCACCA
000000101100000110100000110000101001010000001100000011001000000000000000000
> tRNA | Tyr | None | Bos taurus | cytosolic
CCUUCLAUALCUCAGDDGGXUAGAGCRRAGGACU9PAKAZCCUUAG7D?GCUGGTPCG"UUCCGGCUCGAAGGACCA
00000100010000011001000000110000001101010000001110000011001000000000000000000
> tRNA | Sec | None | Bos taurus | cytosolic
GCCCGGAU_CCUCAGUGGUCUGGGGUGCAGGCU1CA+ACCUGUAGCUGUCUAGCGACAGAGUGGUPCA"UUCCA_UUUCGGGCGCCA
000000001000000000000000000000000100100000000000000000000000000001001000001000000000000
> tRNA | Glu | None | Bos taurus | mitochondrial
GUUCUUGU"GUUGAAUGACAACLAPGGUUUNUCAUAPCAUUAGU?AUGGUPAGAUUCCAUGUAAGAAUACCA
000000001000000000000010100000100000100000001000001000000000000000000000
> tRNA | Phe | None | Bos taurus | mitochondrial
GUUGAUGT"LCUUAACCCAAAGCAAGGCACUGAAAAPGCCUAGAUGAGUCUCCCAACUCCAUAAACACCA
0000000111000000000000000000000000001000000000000000000000000000000000
> tRNA | Gly | None | Bos taurus | mitochondrial
AUUCUUUU"LUAUUAACUAGUACAGCUGACUUCCAAPCAGCUAGUUUCGGUCUAGUCCGAAAAAGAAUACCA
000000001100000000000000000000000000100000000000000000000000000000000000
> tRNA | Ile | None | Bos taurus | mitochondrial
AGAAAUAUKUCUGACAAAAGAGPUACAUUGAU6GUGUAAAUAAUAGAGGUUCAAACCCUCUUAUUUCUACCA
000000001000000000000010000000001000000000000000000000000000000000000000
> tRNA | Lys | None | Bos taurus | mitochondrial
CACUAAGA"LCUAUAUAGCACPAACCUNUUHAGUUAGAGAUUGAGAGCCAU"UACUCUCCUUGGUGACCA
0000000011000000000001000001001000000000000000000001000000000000000000
> tRNA | Leu | None | Bos taurus | mitochondrial
GUUAAGGUKLCAGAGCCCGGDAAUUGCAPAAAACUNAAACPUUUAUAUC?AGAGAUUCA"AUCCUCUCCUUAACACCA
000000001100000000001000000010000001000010000000010000000001000000000000000000
> tRNA | Leu | None | Bos taurus | mitochondrial
ACUUUUAA"LGAUAGUAGDUUAUCCLPPGGPCUUAGKAACCAAAAAAUUGGUGCAACUCCAAAUAAAAGUACCA
00000000110000000010000001110010000010000000000000000000000000000000000000
> tRNA | Arg | None | Bos taurus | mitochondrial
UGGUACUU"GUUUAAAAUAAAAUAAAUGAUUUCGACPCAUUAGAUUAUGAUUUAAUUCAUAAUUACCAACCA
000000001000000000000000000000000000100000000000000000000000000000000000
> tRNA | Ser | None | Bos taurus | mitochondrial
GAAAAAGUAUGCAAGAACUGCU6AUUC_UGCUCCCAUAUCUAAU_UAUGGCUUUUUCGCCA
0000000000000000000000100001000000000000000010000000000000000
> tRNA | Ser | None | Bos taurus | mitochondrial
GAAAAAGUAUGCAAGAACUGCU6AUUC_UGCUC?CAUAUCUAAU_UAUGGCUUUUUCGCCA
0000000000000000000000100001000001000000000010000000000000000
> tRNA | Ser | None | Bos taurus | mitochondrial
GAGAGAGACAUAGAGGDUAUGAPGPPGG'UUGA+ACCAAUAGUAGGGGGUPCG"UUCCUUCCUUUCUUACCA
000000000000000010000010110010000100000000000000001001000000000000000000
> tRNA | Thr | None | Bos taurus | mitochondrial
GUCUUUGU"GUACAUCUAAUAUACUGGU'UUGU6AACCAGAGAAGGAGAACAACU_CCUCCCPAAGACUCCA
000000001000000000000000000010000100000000000000000000010000001000000000
> tRNA | Val | None | Bos taurus | mitochondrial
CAAGAUAU"LCUUAAACAAAGCAPCCAGUUUACACCUAGAAGACUUCAUUCAUUAUGAAUAUCUUGACCA
0000000011000000000000010000000000000000000000000000000000000000000000
> tRNA | Trp | None | Bos taurus | mitochondrial
AGGAAUUU"LGUUAAACAGACCAAGAGCCUNCA*AGCCCUAAGCAAGUACAAUUUACUUAAUUCCUGCCA
0000000011000000000000000000001001000000000000000000000000000000000000
> tRNA | Ini | None | Bos taurus | mitochondrial
AGUAAGGUCAGCUAAUUAAGCUAPCGGGCCCAUACCCCGAAAAUGUUGGUUUAUAUCCUUCCCGUACUACCA
000000000000000000000001000000000000000000000000000000000000000000000000
> tRNA | Ini | None | Bos taurus | mitochondrial
AGUAAGGUCAGCUAAUUAAGCUAPCGGGCC>AUACCCCGAAAAUGPUGGUUUAUAUCCUUCCCGUACUACCA
000000000000000000000001000000100000000000000100000000000000000000000000
> tRNA | Phe | None | Brassica napus | cytosolic
GCGGGGAUALCUCAGDDGGGAGAGCRPCAGABU#AAYAPCUGAAG7DCGCGUGTPCG"UCCACGCUCACCGCACCA
0000000001000001100000000110000101001010000001100000011001000000000000000000
> tRNA | Leu | None | Caenorhabditis elegans | cytosolic
GGAGAGAUGGCMGAGCGGDCUAAGGCGCUGGUUUIAGGCACCAGUCCCUUCGGGGGCGUGGGTUCGAAUCCCACUCUCUUCACCA
0000000000010000001000000000000000100000000000000000000000000010000000000000000000000
> tRNA | Leu | None | Candida albicans | cytosolic
GAUACGAUGGCMGAGD#GDDAAGGCRAAGGAUGCAGKPPCCUUUGGGCAUUGCCCG?GCAGGTPCG"ACCCUGCUCGUGUCGCCA
0000000000010001101100000100000000001110000000000000000010000011001000000000000000000
> tRNA | Leu | None | Candida cylindracea | cytosolic
GGCCGUUUGLCMGAGD#GDCDAAGGCRUCUGABUBAAKAPCAGAJCUCGUAAGAGG?GUGUGTPCG"ACCACACAGCGGUCACCA
0000000001010001101010000010000010100101000010000000000010000011001000000000000000000
> tRNA | Leu | None | Candida cylindracea | cytosolic
GGUUCUCUGGCMGAGDGGDCDAAGGCRCAUGGPUIAGKPCCAUGUCUCUUCGGAGG?GCGAGTPCG"ACCUCGCGGGAAUCACCA
0000000000010001001010000010000010100110000000000000000010000011001000000000000000000
> tRNA | Leu | None | Candida cylindracea | cytosolic
GGCUCUCUGGCMGAGDGGDCDAAGGCRCUAGGGUIAGKPCCUAGUCUCUUCGGAGG?GCGAGTPCG"ACCUCGCGGGAGUCACCA
0000000000010001001010000010000000100110000000000000000010000011001000000000000000000
> tRNA | Ser | None | Candida cylindracea | cytosolic
GACACCGUGLCMCAGD#GDDACGGCRPUGGACGCAGAAPCCAUUGAGCUUGCUCG?GCGGGTPCG"AUCCCGUCGGUGUCUCCA
000000000101000110110000011000000000001000000000000000010000011001000000000000000000
> tRNA | Ser | None | Candida cylindracea | cytosolic
GGUGCAAUGGCMGAGD#GDDAAGGCRACGGAPU&GA+CPCCGUJGGGAUUCUCCCU?GCAGGTPCG"AUCCUGUUUGCAUCGCCA
0000000000010001101100000100000101001010000100000000000010000011001000000000000000000
> tRNA | Ser | None | Candida cylindracea | cytosolic
GGCAUCUUGGCMGAGD#GDDAAGGCRAAAGAPUIGA+APCUUUJGGGCUCUGCCCG?GCAGGTPCG"GUCCUGCAGAUGUCGCCA
0000000000010001101100000100000101001010000100000000000010000011001000000000000000000
> tRNA | Ser | None | Candida cylindracea | cytosolic
GGCAACUUGGCMGAGD#GDDAAGGCRUGACA'UCGA+APGUCAJGGGUUUACCCG?GCAGGTPCG"AUCCUGCAGUUGUCGCCA
000000000001000110110000010000010000101000010000000000010000011001000000000000000000
> tRNA | Ser | None | Candida cylindracea | cytosolic
GUUAAUGUGGCCMGAGDGGDDAAGGCRCUUCC'UGCU+AGGAAGJGGGCUCUGCCCG=GCAGGTPCG"AUCCUGUCAUUAACGCCA
00000000000010001001100000100000100001000000100000000000010000011001000000000000000000
> tRNA | Sec | None | Chlamydomonas reinhardtii | cytosolic
GCCGCUGU_CUUGGCGGGUGCUGAGUGCGGUCUUCA+AACCGUAGAGGCCGGAAGGCCUAGUGGUPCA"UUCCA_UCGGCGGCGCCA
000000001000000000000000000000000000100000000000000000000000000001001000001000000000000
> tRNA | Glu | None | Chlamydomonas reinhardtii | plastidic
GCCCCCAUCGUCUAGA#GCCDAGGACACCUCCCUNUCACGGAGAAAA?GCGGATPCGAAUUCCGCUGGGGGUACCA
0000000000000000100010000000000000100000000000010000011000000000000000000000
> tRNA | Leu | None | Chlamydomonas reinhardtii | plastidic
GCCUUCGUGAUCGGAAU#GDAGAGAUCCUGGUCUUA7KAACCAGCUGCUGAAAGGCGGCGGTPCAAAUCCGCCCGAAGGCACCA
000000000000000001010000000000000000110000000000000000000000011000000000000000000000
> tRNA | Gly | None | Codium fragile | plastidic
GCAGUACUGGUGUAAD#GDDAGCGCCUUAGAPUUCCAAPCUAAAGGUAGGGGTPCGAUUCCCCUGUACUGCUCCA
000000000000000110110000000000010000001000000000000011000000000000000000000
> tRNA | Lys | None | Codium fragile | plastidic
GGGUUACUAACUCAAD#GDAGAGUAAPCGGCUNUU6ACCGAUAA7DUCUGGGTPCAAUUCCCAGGUAACUCACCA
000000000000000110100000001000001001000000001100000011000000000000000000000
> tRNA | Met | None | Codium fragile | plastidic
GCCUAUUUALCUCAGDD##DDAGAGCAPCCGPCUCAUHCGCGGGAA7DGACUAGTPCAAAUCUAGUAAUAGGCACCA
00000000010000011111100000010001000001000000001100000011000000000000000000000
> tRNA | Arg | None | Codium fragile | plastidic
GGGUAUAUAACUCAGD#GADUAGAGUPPAUGGCUICGHACCAUAAA7DCGGGGGTPCGAAUCCCUCUAUACUCACCA
00000000000000011001000000110000001001000000001100000011000000000000000000000
> tRNA | Leu | None | Cucumis sativus | cytosolic
GUCAGGAUGLC?GAGDGGDCXAAGGCRCCAGACUNAAKPPCUGGJCCUCUAAGGAGGG?GUGGGTPCA"AUCCCACUUCUGACACCA
000000000101000100101000001000000010011100001000000000000010000011001000000000000000000
> tRNA | Asp | None | Didelphis virginiana | mitochondrial
AAGAUAUU"LUAAAAUUCAUUACAPAACUPUQUCAUAGUUAAAUUAUAGGUPUAACUCCUAUAUAUCUUACCA
0000000011000000000000001000010100000000000000000001000000000000000000000
> tRNA | Glu | None | Drosophila melanogaster | cytosolic
UCCCAUAUGGUCPAGDGGCDAGGAUAUCUGGBU2UCACCCAGAAGGCCCGGGTPCGAUUCCCGGUAUGGGAACCA
000000000000100100010000000000010100000000000000000011000000000000000000000
> tRNA | Phe | None | Drosophila melanogaster | cytosolic
GCCGAAAUALCUCAGDDGGGAGAGCRPPAGABU#AAKAPCUAAAG7DCCCCGGTPCA"UCCCGGGUUUCGGCACCA
0000000001000001100000000111000101001010000001100000011001000000000000000000
> tRNA | His | None | Drosophila melanogaster | cytosolic
GGCCGUGAUCGUCPAGDGGDDAGGACCCCACGPUGUGKCCGUGGUAACC?AGGUPCG"AUCCUGGUCACGG?ACCA
0000000000000100100110000000000010000100000000000100001001000000000000010000
> tRNA | Lys | None | Drosophila melanogaster | cytosolic
GCCCGGCUALCUCAGDCGGDAGAGCAPGAGACUCUU6APCUCAGG7DCGUGGG\PCG"GCCCCACGUUGGGCGCCA
0000000001000001000100000010000000001010000001100000011001000000000000000000
> tRNA | Lys | None | Drosophila melanogaster | cytosolic
GCCCGGAUALCUCAGDCGGDAGAGCAPPGGACU)UU6APCCAAGG7D?CAGGG\PCA"GUCCCUGUUCGGGCGCCA
0000000001000001000100000011000001001010000001110000011001000000000000000000
> tRNA | Ser | None | Drosophila melanogaster | cytosolic
GACGAGGUGGCMGAGD#GDDAAGGCRPPGGA'UGCUEAPCCAAJGUGCU'UGCACG?GUGGGTPCG"AUCCCAUCCUCGUCGCCA
0000000000010001101100000111000100001010000100000100000010000011001000000000000000000
> tRNA | Ser | None | Drosophila melanogaster | cytosolic
GCA#UCGUGGCMGAGC#GDDAAGGCRUCUGA'UIGA+APCAGAJUCCCU'UGGGAG?GUAGGTPCG"AUCCUACCGACUGCGCCA
0001000000010000101100000100000101001010000100000100000010000011001000000000000000000
> tRNA | Ser | None | Drosophila melanogaster | cytosolic
GCA#UCGUGGCMGAGD#GDDAAGGCRUCUGA'UCGA+APCAGAJUCCCU'UGGGAG?GUAGGTPCG"AUCCUACCGGCUGCGCCA
0001000000010001101100000100000100001010000100000100000010000011001000000000000000000
> tRNA | Val | None | Drosophila melanogaster | cytosolic
GUUJCCGUKGUGPAGCGGDXAUCACAPCUGCBUIACA?GCAGAAG7CC<CCGGTPCG"UCCCGGGCGGAAACACCA
0001000010001000001100000010000101000100000001001000011001000000000000000000
> tRNA | Val | None | Drosophila melanogaster | cytosolic
GUUUCCGUAGUGPAGCGGDXAUCACGPGUGCUUCACACGCACAAG7DCCCCGGTPCG"ACCCGGGCGGGAACACCA
0000000000001000001100000010000000000000000001100000011001000000000000000000
> tRNA | Val | None | Drosophila melanogaster | cytosolic
GGUJCCAUAGUGPAGCGGDNAUCAC;PCUGCPUNACACGCAGAAG7D?UCCGGTPCG"UCCCGGAUGGAACCACCA
0001000000001000001100000110000101000000000001110000011001000000000000000000
> tRNA | fMe | None | Drosophila melanogaster | cytosolic
AGCAGAGUKLCGCAGUGGAAGCGULCUGGGCCCAU6ACCCAGAG7D?CGAGGAUCG"AACCUUGCUCUGCUACCA
000000001100000000000000100000000001000000001110000000001000000000000000000
> tRNA | Tyr | None | Drosophila melanogaster | cytosolic
CCUUCGAUALCUCAGDDGGXAGAGCRGPGGACUQPAKAJCCAUAG7DCGCUGGTPCA"AUCCGGCUCGAAGGACCA
0000000001000001100100000101000001101010000001100000011001000000000000000000
> tRNA | Sec | None | Drosophila melanogaster | cytosolic
GCCCCACU_CUUCGGUGGUCCGGGGUGCGGACU1CA+AUCCGUAGUCGAUUUGCGUCGAAGUGGUPCGAUUCCA_UGGGGGGCGCCA
000000001000000000000000000000000100100000000000000000000000000001000000001000000000000
> tRNA | Asp | None | Euglena gracilis | cytosolic
UCUUCGGUAGUAPAGD#GDAAGUAU;PCCGCCUGUCA<GCGGAAGA<HCGGGTPCAHUUCCCGGCCGGAGAGCCA
000000000000100110100000011000000000010000000011000011001000000000000000000
> tRNA | Phe | None | Euglena gracilis | cytosolic
GCCGACUUALCUBAGDDGGGAGAGCRPPAGABU#AAYAPCUAAAG7UC<CUGGTPCG"UCCCGGGAGPCGGCACCA
0000000001001001100000000111000101001010000001001000011001000000000100000000
> tRNA | Phe | None | Euglena gracilis | plastidic
GCUGGGAUAGCUCAGDUG#DAGAGCGGAGGACUGAA*APCCUUGU7.CACCAGTPCAAAUCUGGUUCCUAGCACCA
0000000000000001001100000000000000001010000001100000011000000000000000000000
> tRNA | fMe | None | Euphausia superba | cytosolic
AGCAGAGUKLCGCAGUGGAAGCGULCUGGGCCCAU6ACCCAGAG7UCGGUAGAPCG"AACUACUCUCUGCUACCA
000000001100000000000000100000000001000000001000000001001000000000000000000
> tRNA | Ser | None | Gallus gallus | cytosolic
AAGAAAGA"LCAUUAAGUGGDUUGAUGCLGPUGG'UUGAHACCAACAUGUGAGGGTPCG"UUCCUUCCUUUCUUGCCA
000000001100000000001000000010100010000100000000000000011001000000000000000000
> tRNA | Trp | None | Gallus gallus | cytosolic
GACCUCGUKLCGCAAC#GDAGCGCRPCUGABUBCAKAZCAGAAG7CUGCGUGPPCG"AUCACGUCGGGGUCACCA
000000001100000010100000110000101001010000001000000011001000000000000000000
> tRNA | Met | None | Gallus gallus | mitochondrial
AGUAAGGUCAGCUAACUAAGCUAPCGGGCC>AUACCCCGAAAAUGAUGGTPUAACCCCUUCCCCUACUACCA
000000000000000000000001000000100000000000000000011000000000000000000000
> tRNA | Leu | None | Glycine max | plastidic
GCCUUGGUGGUGAAAU#GDAGCCACGCGAGACUBAAHAPCUCGUGCUACAGAGCGUGGAGGTPCGAGUCCUCUUCAAGGCACCA
000000000000000010100000000000000100101000000000000000000000011000000000000000000000
> tRNA | Leu | None | Glycine max | plastidic
GGGGAUAUGGCGAAAUU#GDAGACGCPACGGACUJAAHAPCCGUCGACUUAAGAAAUCAUGAGGGTPCAAGUCCCUCUAUCCCCACCA
0000000000000000010100000010000000100101000000000000000000000000011000000000000000000000
> tRNA | Leu | None | Glycine max | plastidic
GCCGCUAUGGUGAAAUU#GDAGACACGCUGCUCUUA7KAAGCAGUGCUAGAGCAUCUCGGTPCGAGUCCGAGUAGCGGCACCA
00000000000000000101000000000000000011000000000000000000000011000000000000000000000
> tRNA | Gly | None | Halocynthia roretzi | mitochondrial
GCGUULAU"GUUUAAGUAAAAUAGAUUCUUNCUAGGUAPAAGUUAGGGUUGGUCCCUUUGAUGCACCA
00000100100000000000000000000010000000100000000000000000000000000000
> tRNA | Gly | None | Halocynthia roretzi | mitochondrial
GCUGUGUU"GUAUAAAGUAAUAPAPGUGAPUUCUAAPCAUGGGAUCCUUUAGGGACGUAGUACCA
00000000100000000000001010000100000010000000000000000000000000000
> tRNA | Gly | None | Halocynthia roretzi | mitochondrial
AAGGGUGAUUAGGAAUGUUAGAAAGPUGCUAPPUUUUUGAUAUPGAGUUCGAAUCUCGAGGCUCUUGCCA
0000000000000000000000000100000110000000000100000000000000000000000000
> tRNA | Ala | None | Homo sapiens | cytosolic
GGGGGAUUALCUCAAADGGDAGAGCRCUCGCJUIGCOP#CGAGAG7UAGCGGGAPCG"UGCCCGCAUCCUCCACCA
0000000001000000100100000100000101001110000001000000001001000000000000000000
> tRNA | Ala | None | Homo sapiens | cytosolic
GGGGAAUUALCUCAAADGGDAGAGCRCUCGCJUIGCOP#CGAGAG7UAGCGGGAPCG"UGCCCGCAUUCUCCACCA
0000000001000000100100000100000101001110000001000000001001000000000000000000
> tRNA | Glu | None | Homo sapiens | cytosolic
UCCCUGGUGLUCPAGUGGDPAGGAUUCGGCGCUCUCACCGCCGCGGC??GGG\PCGAUUCCCGGUCAGGGAACCA
000000000100100000110000000000000000000000000001100011000000000000000000000
> tRNA | Phe | None | Homo sapiens | cytosolic
GCCGAAAUALCUC"GDDGGGAGAGCRPPAGABU#AAWAPCUAAAG7DC?CUGGTPCG"UCCCGGGUUUCGGCACCA
0000000001000101100000000111000101001010000001101000011001000000000000000000
> tRNA | Gly | None | Homo sapiens | cytosolic
GCGBCLCUGGUGPAGUGGDAUCAUGCAAGAJUCCCAUZCUUGCGAC??GGGTPCG"UUCCCGGGCGGCGCACCA
00010100000010000010000000000010000001000000001100011001000000000000000000
> tRNA | Gly | None | Homo sapiens | cytosolic
GCAJULGUGGUUCAGUGGDAGAAUUCUCGCCUGCCA?GCGGGAGG???GGGTPCG"UUCCCGGCCAAUGCACCA
00010100000000000010000000000000000010000000011100011001000000000000000000
> tRNA | His | None | Homo sapiens | cytosolic
GGCCGUGAUCGUAPAGDGGDDAGUACUCUGCGPUGUGGCCGCAGCAA??UCGGUPCG"AUCCGAGUCACGGCACCA
0000000000000100100110000000000010000000000000011000001001000000000000000000
> tRNA | Leu | None | Homo sapiens | cytosolic
GUCAGLAUGLCMGAGUGGDCPAAGGCRCCAGACU.AAKPPCUGGJCPCCGGAUGGAG?GUGGGTPCG"AUCCCACUUCUGACACCA
00000100010100000010100000100000001001110000101000000000010000011001000000000000000000
> tRNA | Met | None | Homo sapiens | cytosolic
GCCUCLUUALCGCAGDAGGDAGCGCRPCAGPCUBAU6APCUGAAG7D?GUGAGTPCG"UCCUCACACGGGGCACCA
0000010001000001000100000110001001001010000001110000011001000000000000000000
> tRNA | Asn | None | Homo sapiens | cytosolic
GUCUCUGUKLCGCAADCGGDXAGCGCRPPCGGCUQUU6ACCGAAAG7DUGGUGG.PCG"GCCCACCCAGGGACGCCA
00000000110000010001100000111000001001000000001100000011001000000000000000000
> tRNA | Asn | None | Homo sapiens | cytosolic
GGUCCCAUKGUGPAAU#GDDAGCACUCPGGABU.UGAAPCCAGCGAU??GAGPPCA"AUCUCGGUGGGACCUCCA
000000001000100010110000000100010100001000000001100011001000000000000000000
> tRNA | Gln | None | Homo sapiens | cytosolic
GGCCCCAUKGUGPAAU#GDDAGCACUCPGGABUNUGAAPCCAGCGAU??GAGPPCA"AUCUCGGUGGGACCUCCA
000000001000100010110000000100010100001000000001100011001000000000000000000
> tRNA | Gln | None | Homo sapiens | cytosolic
GGUCCCAUKGUGPAAU#GDDAGCACUCPGGABUNUGAAPCCAGCGAU??GAGPPCA"AUCUCGGUGGGACCUCCA
000000001000100010110000000100010100001000000001100011001000000000000000000
> tRNA | Ser | None | Homo sapiens | cytosolic
GUAGUCGUGGCMGAGD#GDDAAGGCGAPGGACUUGAAAPCCAUJGGGGU'UCCCCG?GCAGGTPCG"AUCCUGCCGACUACGCCA
0000000000010001101100000001000000000010000100000100000010000011001000000000000000000
> tRNA | Val | None | Homo sapiens | cytosolic
GUUUCCGUAGUGPAGDGGDDAUCACLPUCGCCU.ACACGCGAAAG7D??CCGGUPCG"AACCGGGCGGAAACACCA
0000000000001001001100000110000001000000000001111000001001000000000000000000
> tRNA | fMe | None | Homo sapiens | cytosolic
AGCAGAGUKLCGCAGCGGAAGCGULCUGGGCCCAU6ACCCAGAG7D?GAUGGAUCG"AACCAUCCUCUGCUACCA
000000001100000000000000100000000001000000001110000000001000000000000000000
> tRNA | Tyr | None | Homo sapiens | cytosolic
CCUUCLAUALCUCAGCDGG{AGAGCRRAGGACU9PAKA]CCUUAG7D?GCUGGTPCG"UUCCGGCUCGAAGGACCA
0000010001000000100100000110000001101010000001110000011001000000000000000000
> tRNA | Tyr | None | Homo sapiens | cytosolic
CCUUCLAUALCUCAGDDGGXAGAGCRRAGGACU9PAKA]CCUUAG7D?GCUGGTPCG"UUCCGGCUCGAAGGACCA
0000010001000001100100000110000001101010000001110000011001000000000000000000
> tRNA | Sec | None | Homo sapiens | cytosolic
GCCCGGAU_CCUCAGUGGUCUGGGGUGCAGGCUNCA+ACCUGUAGCUGUCUAGCGACAGAGUGGUPCA"UUCCA_UUUCGGGCGCCA
000000001000000000000000000000000100100000000000000000000000000001001000001000000000000
> tRNA | Ile | None | Homo sapiens | mitochondrial
AGAAAUAUKUCUGAUAAAAGARPPACUUUGAU6GAGUAAAUAAUAGGAGCUUAAACCCCCUUAUUUCUACCA
000000001000000000000111000000001000000000000000000000000000000000000000
> tRNA | Leu | None | Homo sapiens | mitochondrial
GUUAAGAUKLCAGAGCCCGGDAAUCGCAPAAAACU.AAAACUUUACAGU?AGAGGTPCA"UUCCUCUUCUUAACACCA
000000001100000000001000000010000001000000000000010000011001000000000000000000
> tRNA | Ser | None | Homo sapiens | mitochondrial
GAGAAAGCUCACAAGAACUGCU6ACUCAUGCCCCCAUGUCUAAC_CAUGGCUUUCUCACCA
0000000000000000000000100000000000000000000010000000000000000
> tRNA | Glu | None | Hordeum vulgare | cytosolic
UCCGUCGUAGUCPAGGDGGDPAGGAUACUCGGCUUPCACCCGAGAGAC?CGGGTPCA"GUCCCGGCGACGGAACCA
0000000000001000100110000000000000010000000000001000011001000000000000000000
> tRNA | Glu | None | Hordeum vulgare | cytosolic
UCCGUCGUAGUCPAGGDGGDPAGGAUACUCGGCUCPCACCCGAGAGAC?CGGGTPCG"GUCCCGGCGACGGAACCA
0000000000001000100110000000000000010000000000001000011001000000000000000000
> tRNA | Phe | None | Hordeum vulgare | cytosolic
GCGGGGAUALCUCAGDDGGGAGAGCRPCAGABU#AAWAPCUGAAG7DCGCGUGTPCG"UCCACGCUCACCGCACCA
0000000001000001100000000110000101001010000001100000011001000000000000000000
> tRNA | Asp | None | Hordeum vulgare | plastidic
GGGAUUGUAGUUCAAUU#GDCAGAGCACCGCCCUGUCHAGGCGGAAG<UGCGGGTPCGAGCCCCGUCAGUCCCGCCA
00000000000000000101000000000000000001000000000100000011000000000000000000000
> tRNA | Asp | None | Hordeum vulgare | plastidic
GGGAUUGUAGUUCAAUU#GDCAGAGCACCGCCCUQUCHAGGCGGAAG<UGCGGGTPCGAGCCCCGUCAGUCCCGCCA
00000000000000000101000000000000001001000000000100000011000000000000000000000
> tRNA | Glu | None | Hordeum vulgare | plastidic
GCCCCUAUCGUMUAGUGGDDCAGGACAUCUCPCUSPCAAGGAGGCAG?GGGGATPCGACUUCCCCPGGGGGUACCA
0000000000010000001100000000000100110000000000010000011000000000010000000000
> tRNA | Gln | None | Hordeum vulgare | plastidic
UGGGGCGUGGCCAAGU#GDAAGGCAGCGGGUU!UGHUCCCGUUAUDCGGAGGTPCGAAUCCUUCCGUCCCAGCCA
000000000000000010100000000000001001000000000100000011000000000000000000000
> tRNA | Lys | None | Leishmania tarentolae | cytosolic
GCACUUCUAGCUCAGUUGGUAGAGCGCGTGGCU1UU6ACCUCGUGGUCGUGGGUUCGAGCCCCACGGAGUGCG
0000000000000000000000000000100001001000000000000000000000000000000000000
> tRNA | Trp | None | Leishmania tarentolae | cytosolic
GGGGGCUUAGCUCAGUGGUAGAGCAUUGGAPUCCA+AUCCAGGGGUCGUAGGUUCAAUCCCUGCAGCUCUCA
000000000000000000000000000000100001000000000000000000000000000000000000
> tRNA | Glu | None | Leishmania tarentolae | cytosolic
UCCGAUGUAGUAUAACGGUUAGAACACCUGGBU3UCACCCAGGAGAUCCGGGUUCGAUUCCCGGUAUCGGAG
000000000000000000000000000000010100000000000000000000000000000000000000
> tRNA | Lys | None | Loligo bleekeri | cytosolic
GCCUCCAUALCUCAGDCGGUAGAGCAPCAGACUNUUHANCUGAGG7D?UGGGGJPCG"GUCCCCAULUGGG?UCCA
0000000001000001000000000010000001001010000001110000011001000000001000010000
> tRNA | Lys | None | Loligo bleekeri | cytosolic
UCCCGLCUALCUCAGDCGGUAGAGCACGAGANUCUU6APCUCGGG7D?GUGGGJPCG"GCCCCACGUUGGGAGCCA
0000010001000001000000000000000100001010000001110000011001000000000000000000
> tRNA | Lys | None | Loligo bleekeri | cytosolic
GCCUUCAUALCUCAGDCGGUAGAGCAPCAGACUNUUHANCUGAGG7D?UGGGGJPCG"GUCCCCAULCGGG?UCCA
0000000001000001000000000010000001001010000001110000011001000000001000010000
> tRNA | Lys | None | Loligo bleekeri | cytosolic
GCCUCCAUALCUCAGDCGGUAGAGCAPCAGACUUUUAANCUGAGG7D?UGGGGTPCGAGUCCCCAULUGGG?UCCA
0000000001000001000000000010000000000010000001110000011000000000001000010000
> tRNA | Lys | None | Loligo bleekeri | mitochondrial
GCCUCCAUALCUCAGDCGGUAGAGCAPCAGACU.UU.ANCUGAGG7D?UGGGGUPCG"GUCCCCAULUGGG?UCCA
0000000001000001000000000010000001001010000001110000001001000000001000010000
> tRNA | Lys | None | Loligo bleekeri | mitochondrial
UCCCGLCUALCUCAGDCGGUAGAGCACGAGANUCUU6APCUCGGG7D?GUGGGTPCG"GCCCCACGUUGGGAGCCA
0000010001000001000000000000000100001010000001110000011001000000000000000000
> tRNA | Lys | None | Loligo bleekeri | mitochondrial
GCCUUCAUALCUCAGDCGGUAGAGCAPCAGACU.UUAANCUGAGG7D?UGGGGTPCG"GUCCCCAULCGGG?UCCA
0000000001000001000000000010000001000010000001110000011001000000001000010000
> tRNA | Ser | None | Loligo bleekeri | mitochondrial
AAAGGUAAUUAGGAAUAAAAPAAAGCU7CU6ACPUUAUUUUGAGCAACUCAAAACUGUUCUACCUUUUCCA
00000000000000000000100000010010010000000000000000000000000000000000000
> tRNA | Tyr | None | Lupinus albus | cytosolic
CCGACCUUALCUCAGDD#GUAGAGCRGAGGACUGPAKAPCCUUAG7XCACUGGUPCG"AUCCGGUAGGUCGGACCA
0000000001000001110000000100000000101010000001100000001001000000000000000000
> tRNA | Glu | None | Lupinus luteus | cytosolic
UCCGUUGUAGUCPAGDDGGDCAGGAUAUUCGGCUCUCACCCGAAAGAC?CGGGTPCA"GUCCCGGCGACGGAACCA
0000000000001001100100000000000000000000000000001000011001000000000000000000
> tRNA | Phe | None | Lupinus luteus | cytosolic
GCGGGGAUALCUCAGDDGGGAGAGCRPCAGABU#AAWAPCUGAAG7DCACGUGTPCG"UCCACGUUCACCGCACCA
0000000001000001100000000110000101001010000001100000011001000000000000000000
> tRNA | Gly | None | Lupinus luteus | cytosolic
GCABCAGUKGUCPAGDGGUAGAAUAGUACCCUGCCA?GGUACAGA???GGGUPCG"UUCCCGGCUGGUGCACCA
00010000100010010000000000000000000010000000011100001001000000000000000000
> tRNA | His | None | Lupinus luteus | cytosolic
GGUGGCUGUAGUUPAGDGGDDAGAACACAACGPUGUGKCCGUUGAAAC?UGGGUPCG"AUCCCAGCAGCCACACCA
0000000000000100100110000000000010000100000000001000001001000000000000000000
> tRNA | Ile | None | Lupinus luteus | cytosolic
GGCCCAUUALCCCAGDDGGDDAAGGCRPGGUGCUIAU6ACGCCGAAGD?AGCAGTPCG"UCCUGCUAUGGGCCACCA
00000000010000011001100000110000001001000000000110000011001000000000000000000
> tRNA | Met | None | Lupinus luteus | cytosolic
GGGGUGGUKLCGCAGDDGGCXAGCGCRPAGGPCUBAUEAPCCUGAG7D?GAGAGTPCG"GCCUCUCUCACCCCACCA
00000000110000011000100000110001001001010000001110000011001000000000000000000
> tRNA | Asn | None | Lupinus luteus | cytosolic
GCCUCAGUALCUCAGDGGDXAGAGCRGUCGGBU;UU6ACCGAUAG7D?GUAGGTPCG"GCCCUACUUGGGGCGCCA
0000000001000001001100000100000101001000000001110000011001000000000000000000
> tRNA | Pro | None | Lupinus luteus | cytosolic
GGGACAUUKGUCPAGDGGDAUGAUUCUCGCUUIGGKPGCGAGAG7D?CCGAGTPCG"UUCUCGGAUGUCCCCCCA
000000001000100100100000000000001001100000001110000011001000000000000000000
> tRNA | Ser | None | Lupinus luteus | cytosolic
GUCAGUAUGGCMGAGD#GDDAAGGCRACAGA'UCGA`APCUGUJGAGAUUUGCCUGG?AGCGGTPCG"AUCCGCUUACUGACGCCA
00000000000100011011000001000001000010100001000000000000010000011001000000000000000000
> tRNA | Val | None | Lupinus luteus | cytosolic
GGUUUCGUKGUGPAGDGGDDAUCACRPCAGUCUIACACACUGAAG7DCUCCGGTPCG"GUCCGGGCGAAGCCACCA
0000000010001001001100000110000001000000000001100000011001000000000000000000
> tRNA | fMe | None | Lupinus luteus | cytosolic
AUCAGAGUKLCGCAGCGGAAGCGCRGPGGGCCCAU6ACCCACAG7D?<CAGGAPCG"AACCU.GCUCUGAUACCA
000000001100000000000000101000000001000000001111000001001000001000000000000
> tRNA | Tyr | None | Lupinus luteus | cytosolic
CCGACCUUALCUCAGDD#GUAGAGCRGAGGACUGPAKAPCCUUAG7XCACUGGUPCG"AUCCGGUAGGUCGGACCA
0000000001000001110000000100000000101010000001100000001001000000000000000000
> tRNA | Gln | None | Lupinus luteus | cytosolic
..CGUCUUAL...AGDGG..A...CR.C.UGBUUUAEACACG.UG7D?GUGGGTPCG"AUCCCACAGACGAGACCA
1100000001111001001101110110100100001000001001110000011001000000000000000000
> tRNA | Leu | None | Lupinus luteus | cytosolic
GUCAGGAUGLCMGAGDGGDCXAAGGCRCCAGUJUCAGKPACUGGJCPCGAACCGGG?AUGGGTPCG"AUCCCAUUCUUGACACCA
0000000001010001001010000010000010000110000010100000000010000011001000000000000000000
> tRNA | Leu | None | Lupinus luteus | cytosolic
GUCAGGAUGLCMGAGDGGDCXAAGGCRCCAGAZUIAGKPUCUGGJCPCGAAUCGGG?GUGGGTPCA"AUCCCACUCUUGACACCA
0000000001010001001010000010000010100110000010100000000010000011001000000000000000000
> tRNA | Leu | None | Lupinus luteus | cytosolic
GUCAGGAUGLCMGAGDGGDCXAAGGCRCCAGAZUIAGKPUCUGGJCPGAAUCUUGG?GUGGGTPCA"AUCCCACUCUUGACACCA
0000000001010001001010000010000010100110000010100000000010000011001000000000000000000
> tRNA | Leu | None | Lupinus luteus | cytosolic
GUCAGGAUGLCMGAGDGGDCXAAGGCRCCAGACUUAAKPPCUGGJCPCGAAUCGGG?GUGGGTPCA"AUCCCACUUCUGACACCA
0000000001010001001010000010000000000111000010100000000010000011001000000000000000000
> tRNA | Asp | None | Mesocricetus auratus | mitochondrial
AAGAUAUU"GUAAAAUCAUUACAPAACUUUGUCAGAGUUAAAUUAUAGACUAAUCUCUAUAUAUCUUACCA
00000000100000000000000100000000000000000000000000000000000000000000000
> tRNA | Lys | None | Mesocricetus auratus | mitochondrial
CACUAUGA"LCUCAGAGCLPUAACCUNUU6AGUUAAAAUUGAGAGACUUCUAGUCUCCAUGGUGACCA
00000000110000000011000000100100000000000000000000000000000000000000
> tRNA | Arg | None | Mesocricetus auratus | mitochondrial
UGGUGAUU"GUUUAACUAAAAUUAAUGAPUUCGACPCAUUAGAUUAUGACAUAUCUCAUAAUCACCAACCA
00000000100000000000000000001000000100000000000000000000000000000000000
> tRNA | Ser | None | Mesocricetus auratus | mitochondrial
GAGAAUGUAUGCAAGAGCUGCU6ACUCCUGCUACCAUGUAUAAU_CAUGGCUUUCUUACCA
0000000000000000000000100000000000000000000010000000000000000
> tRNA | Glu | None | Mus musculus | cytosolic
UCCCUGGUGLUCPAGUGGDPAGGAUUCGGCGCUCUCACCGCCGCGGC??GGG\PCGAUUCCCGGUCAGGGAACCA
000000000100100000110000000000000000000000000001100011000000000000000000000
> tRNA | Phe | None | Mus musculus | cytosolic
AGCCGAAAUALCUC"GDDGGGAGAGCRPPAGA<U;AAKAPCUAAAG7UC?CUGGTPCG"UCCCGGGUUUCGGCACCA
00000000001000101100000000111000101001010000001001000011001000000000000000000
> tRNA | Phe | None | Mus musculus | cytosolic
GCCGAAAUALCUC"GDDGGGAGAGCRPPAGABU#AAWAPCUAAAG7UC?CUGGTPCG"UCCCGGGUUUCGGCACCA
0000000001000101100000000111000101001010000001001000011001000000000000000000
> tRNA | Phe | None | Mus musculus | cytosolic
GCCGAAAUALCUC"GDDGGGAGAGCRPPAGABU#AAYAPCUAAAG7UC?CUGGTPCG"UCCCGGGUUUCGGCACCA
0000000001000101100000000111000101001010000001001000011001000000000000000000
> tRNA | Ile | None | Mus musculus | cytosolic
GGCCGGUUALCUCAGDDGGDDAGAGCRPGGPGCUIAU6ACGCCAAG7D?GCGGGTPCG"UCCCCGUACGGGCCACCA
00000000010000011001100000110010001001000000001110000011001000000000000000000
> tRNA | Lys | None | Mus musculus | cytosolic
GCCCGGCUALCUCAGDCGGUAGAGCAPGAGACUCUUHAPCUCAGG7D?GUGGG\PCG"GCCCCACGUUGGGCGCCA
0000000001000001000000000010000000001010000001110000011001000000000000000000
> tRNA | Lys | None | Mus musculus | cytosolic
GCCCGLCUALCUCAGDCGGDAGAGCAPGGGACUCUN6APCCCAGG7D?GUGGG\PCG"GCCCCACGUUGGGCGCCA
0000010001000001000100000010000000011010000001110000011001000000000000000000
> tRNA | Met | None | Mus musculus | cytosolic
GCCUCLUUALCGCAGDAGGDAGCGCRPCAGPCUBAU6APCUGAAG7D?GUGAGTPCG"UCCUCACACGGGGCACCA
0000010001000001000100000110001001001010000001110000011001000000000000000000
> tRNA | Gln | None | Mus musculus | cytosolic
GGUUCCAUKGUGPAAD#GDDAGCACUCPGGABUCUGAAPCCAGCGAU??GAGPPCA"AUCUCGGUGGAACCUCCA
000000001000100110110000000100010000001000000001100011001000000000000000000
> tRNA | Gln | None | Mus musculus | cytosolic
GGUCCCAUKGUGPAAD#GDDAGCACUCPGGABUJUGAAPCCAGCGAU??GAGPPCA"AUCUCGGUGGGACCUCCA
000000001000100110110000000100010100001000000001100011001000000000000000000
> tRNA | Arg | None | Mus musculus | cytosolic
GGGCCAGUKLCGCAADGGADAACGCRPCUGABUICGKAPCAGAAGADU?PAGGPPCG"CUCCUGGCUGGCUCGCCA
0000000011000001000100000110000101001010000000101100011001000000000000000000
> tRNA | Arg | None | Mus musculus | cytosolic
GGGCCAGUKLCGCAADGGADAACGCRPCUGABUICGKAPCAGAAGADU?CAGGPPCG"CUCCUGGCUGGCUCGCCA
0000000011000001000100000110000101001010000000101000011001000000000000000000
> tRNA | Val | None | Mus musculus | cytosolic
GUUUCCGUAGUGPAGDGGDDAUCACLPUCGCBUIACA?GCGAAAG7D??CCGGUPCG"AACCGGGCGGAAACACCA
0000000000001001001100000110000101000100000001111000001001000000000000000000
> tRNA | fMe | None | Mus musculus | cytosolic
AGCAGAGUKLCGCAGCGGAAGCGULCUGGGCCCAU6ACCCAGAG7D?GAUGGAUCG"AACCAUCCUCUGCUACCA
000000001100000000000000100000000001000000001110000000001000000000000000000
> tRNA | Sec | None | Mus musculus | cytosolic
GCCCGGAU_CCUCAGUGGUCUGGGGUGCAGGCUNCA+ACCUGUAGCUGUUUAGCGACAGAGUGGUPCA"UUCCA_UUUCGGGCGCCA
000000001000000000000000000000000100100000000000000000000000000001001000001000000000000
> tRNA | Phe | None | Neurospora crassa | cytosolic
GCGGGUUUALCUCHGDDGGGAGAGCRPCAGABU#AAYAP?UGAAG7D?GUGUGTPCG"UCCACACAAACCGCACCA
0000000001000101100000000110000101001011000001110000011001000000000000000000
> tRNA | fMe | None | Neurospora crassa | cytosolic
AGCUGCAUKGCGCAGCGGAAGCGCRC.GGGCUCAU6ACCCGGAG7DCACUCGAUCG"AACGA;UUGCAGCUACCA
000000001000000000000000101000000001000000001100000000001000001000000000000
> tRNA | Ala | None | Neurospora crassa | mitochondrial
GGGGGUAUAGUAUAADUGGDAGUACAGCAAUCUUGCUCANUGCUUGU?AAGGTPCAAAUCCUUGUAUCUCCACCA
000000000000000100010000000000000000000100000001000011000000000000000000000
> tRNA | Leu | None | Neurospora crassa | mitochondrial
AUCCGAGUGAUGGAADGGDAGACAUAACAUGCUNAAAACAUGUGGGCUUCAAGCUGUGAAGGTPCAAGUCCUUCUUCGGAUACCA
0000000000000001001000000000000001000000000000000000000000000011000000000000000000000
> tRNA | Leu | None | Neurospora crassa | mitochondrial
AUAGGUGUGCUGGAADUGGDAGACAGGUUCCGPUUAGKCCGGAAUGGUUUAAAAACUGUACAAGTPCAAGUCUUGUCAUCUAUACCA
000000000000000100010000000000001000010000000000000000000000000011000000000000000000000
> tRNA | Thr | None | Neurospora crassa | mitochondrial
GCCUGGUUAGCAUAAAAGDAAUGCAAUUGPUUUGU6APCAAUAGAAGCAAGTGCGAUACUUGCACUGGGCUCCA
00000000000000000010000000000100000101000000000000010000000000000000000000
> tRNA | Val | None | Neurospora crassa | mitochondrial
GAGAGAUUAGCUCAGUUGGDAGAGCAACCGUUUUACACACGGAAGGUUGGGUGTPCGAAUCACCCAUUUCUCACCA
0000000000000000000100000000000000000000000000000000011000000000000000000000
> tRNA | Trp | None | Neurospora crassa | mitochondrial
AAGAGUAUAGUUUAAUGGDAAAACAGAAAGCUNCAHCCUUUAAAUUCUUAGTPCGAGUCUAAGUACUCUUGCCA
00000000000000000010000000000000100100000000000000011000000000000000000000
> tRNA | Ini | None | Neurospora crassa | mitochondrial
UGCGGAUUAUUGUAADAGDAACAUAUUUGGCUCAUKNCCGAAUGACAUAGGUGCAAAUCCUGUAUCCGCAUCCA
00000000000000010010000000000000000110000000000000000000000000000000000000
> tRNA | Tyr | None | Neurospora crassa | mitochondrial
AGGAGGGUUCCGUUUGUUGGDAUGACGGRPUAAGCUGUAHACUUAAUGA<UAAUUAGU?GU<GAAGGTPCAAUUCCUUUCUCUCCUACCA
000000000000000000001000000011000000000100000000010000000010010000011000000000000000000000
> tRNA | Gln | None | Nicotiana rustica | cytosolic
GGUUCUAUKGUGPAGD#GDDAGCACUCPGGABUJUG/APCCAGCGACCUGGGTPCG"CUCCCGGUAGGACCUCCA
000000001000100110110000000100010100101000000000000011001000000000000000000
> tRNA | Ser | None | Nicotiana rustica | cytosolic
GUCGAUAUGUCCGAGD#GDDAAGGARACAGA'U&GA`APCUGUJGGGCUUCGCCCGCGCAGGTPCG"ACCCUGCUGUCGACGCCA
0000000000000001101100000100000101001010000100000000000000000011001000000000000000000
> tRNA | Ser | None | Nicotiana rustica | cytosolic
GUCGAUAUGUCCGAGD#GDDAAGGARACAGA'UCGA`APCUGUJGGGCUUUGCCUGCGCAGGTPCG"AUCCUGCUGUCGACGCCA
0000000000000001101100000100000100001010000100000000000000000011001000000000000000000
> tRNA | Ser | None | Nicotiana rustica | cytosolic
GUCGCCUUGGCCGAGD#GDDAAGGCRPGUGC'UGCU6AGPACAJGGGGUUUCCCCGCGAGAGTPCG"AUCUCUCAGGCGACGCCA
0000000000000001101100000110000100001001000100000000000000000011001000000000000000000
> tRNA | Ser | None | Nicotiana rustica | cytosolic
GUGGACGUGCCGGAGD#GDDAUCGGRCAUGA'UIGA`APCAUGJGGGCUUUGCCCGCGCAGGTPCG"AUCCUGCCGUCCACGCCA
0000000000000001101100000100000101001010000100000000000000000011001000000000000000000
> tRNA | Ser | None | Nicotiana rustica | cytosolic
GUGGACGUGCCGGAGD#GDDAUCGGRCAUGA'UIGA`APCAUGJGGGCUCUGCCCGCGCAGGTPCG"AUCCUGCCGUCCACGCCA
0000000000000001101100000100000101001010000100000000000000000011001000000000000000000
> tRNA | Tyr | None | Nicotiana rustica | cytosolic
CCGACCUUAGCUCAGDD#GUAGAGCRGAGGACUGPAKAPCCUUAG7UCACUGGUPCG"AUCCGGUAGGUCGGACCA
0000000000000001110000000100000000101010000001000000001001000000000000000000
> tRNA | Tyr | None | Nicotiana rustica | cytosolic
CCGACCUUALCUCAGDD#GUAGAGCRGAGGACUGPAKAPCCUUAG7UCGCUGGUPCG"AUCCGGCAGGUCGGACCA
0000000001000001110000000100000000101010000001000000001001000000000000000000
> tRNA | Cys | None | Nicotiana rustica | cytosolic
GGGUCCAUAGCUCAGD#GDAGAGCAPPUGABUGCAKAPCAAGAG7DCACCGGUPCG"ACCCGGUUGGGCCCUCCA
000000000000000110100000011000100001010000001100000001001000000000000000000
> tRNA | Gln | None | Nicotiana rustica | plastidic
UGGGGCGUGGCPAAGU#GDAAGGCAACGGGUUNUGKUCCCGCUAUUCGGAGGTPCGAAUCCUUCCGUCCCAGCCA
000000000001000010100000000000001001000000000000000011000000000000000000000
> tRNA | Cys | None | Nicotiana rustica | plastidic
GGCGACAUGGCCGAGU#GDAAGGCAGAGGACUGCA+APCCUUUUUUCCCCAGTPCAAAUCCGGGUGUCGCCUCCA
000000000000000010100000000000000001010000000000000011000000000000000000000
> tRNA | Trp | None | Nicotiana tabacum | cytosolic
GGAUCCGUKGCGCAAD#GDAGCGCGPCUGABUBCAKA]CAGAAGGDNGCGUGTPCG"UUCACGPCGGGUUCACCA
000000001000000110100000010000101001010000000110000011001000000100000000000
> tRNA | Trp | None | Nicotiana tabacum | plastidic
GCGCUCUUAGUUCAGUUC#GDAGAACGPGGGPCUBCAAAACCCGAUGNCGUAGGTPCAAAUCCUACAGAGCGUGCCA
00000000000000000010100000010001001000000000000100000011000000000000000000000
> tRNA | Phe | None | Oenothera sp. | mitochondrial
GUUUAGGUAGCUCAUCDGGCD.AGAGCAAAGGACUGAAHAUCCUUGU7XCAGUGGTPCGAAUCCACUUCUAAGCACCA
000000000000000010001100000000000000001000000001100000011000000000000000000000
> tRNA | Asp | None | Oryctolagus cuniculus | cytosolic
UCCCGUCUAGUAPAGUGGDGAGUAUAUCCGCCU8UCACGCGGGAGGA??GGGGTPCG"AUCCCCGGACGGGAGCCA
0000000000001000001000000000000001000000000000011000011001000000000000000000
> tRNA | Phe | None | Oryctolagus cuniculus | cytosolic
GCCGAAAUALCUC"GDDGGGAGAGCRPPAGABU#AAWAPCUAAAG7DC?CUGGTPCG"UCCCGGGUUUCGGCACCA
0000000001000101100000000111000101001010000001101000011001000000000000000000
> tRNA | Lys | None | Oryctolagus cuniculus | cytosolic
GCCCGGCUALCUCAGDCGGDAGAGCAPGGGACUCUU6APCCCAGG7D?GUGGG\PCG"GCCCCACGUUGGGCGCCA
0000000001000001000100000010000000001010000001110000011001000000000000000000
> tRNA | Lys | None | Oryctolagus cuniculus | cytosolic
GCCCGGCUALCUCAGDCGGDAGAGCAPGAGACUCUU6APCUCAGG7D?GUGGG\PCG"GCCCCACGUUGGGCGCCA
0000000001000001000100000010000000001010000001110000011001000000000000000000
> tRNA | Lys | None | Oryctolagus cuniculus | cytosolic
GCCCGGAUALCUCAGDCGGDAGAGCAPCAGACU3UU[APCUGAGG7D??AGGG\PCA"GUCCCUGUUCGGGCGCCA
0000000001000001000100000010000001001010000001111000011001000000000000000000
> tRNA | Met | None | Oryctolagus cuniculus | cytosolic
GCCUCLUUALCGCAGDAGGDAGCGCRPCAGPCUBAU6APCUGAAG7D?GUGAGTPCG"UCCUCACACGGGGCACCA
0000010001000001000100000110001001001010000001110000011001000000000000000000
> tRNA | Val | None | Oryctolagus cuniculus | cytosolic
GUUUCCGUAGUGPAGDGGDDAUCACLPUCGCBUIACA?GCGAAAG7D??CCGGUPCG"AACCGGGCGGAAACACCA
0000000000001001001100000110000101000100000001111000001001000000000000000000
> tRNA | fMe | None | Oryctolagus cuniculus | cytosolic
AGCAGAGUKLCGCAGCGGAAGCGULCUGGGCCCAU6ACCCAGAG7D?GAUGGAUCG"AACCAUCCUCUGCUACCA
000000001100000000000000100000000001000000001110000000001000000000000000000
> tRNA | His | None | Ovis aries | cytosolic
GGCCGULAUCGUAPAGDGGDDAGUACUCUGCGPUQUGKCCGCAGCAAC?UCGGUPCG"AUCCGAGUCACGG?ACCA
0000001000000100100110000000000010100100000000001000001001000000000000010000
> tRNA | fMe | None | Ovis aries | cytosolic
AGCAGAGUKLCGCAGCGGAAGCGULCUGGGCCCAU6ACCCAGAG7D?GAUGGAUCG"AACCAUCCUCUGCUACCA
000000001100000000000000100000000001000000001110000000001000000000000000000
> tRNA | Leu | None | Phaseolus vulgaris | cytosolic
GUCAGGAUGLCMGAGDGGDCXAAGGCRCCAGACU.AAKPPCUGGJCUUCGAGAGAGGG?GUGGGTPCA"AUCCCACUUCUGACACCA
000000000101000100101000001000000010011100001000000000000010000011001000000000000000000
> tRNA | Leu | None | Phaseolus vulgaris | cytosolic
GUCAGGAUGLCMGAGDGGDCXAAGGCRCCAGACU.AAKPPCUGGJCUUCGAAAGAGGG?GUGGGTPCA"AUCCCACUUCUGACACCA
000000000101000100101000001000000010011100001000000000000010000011001000000000000000000
> tRNA | Leu | None | Phaseolus vulgaris | cytosolic
GAUAGUUUGLCMGAGDGGDCXAAGGCRCCAGAPU.AGKCPCUGGJCCGAAA.GGG?GUGGGUPCA"AUCCCACAGCUGUCACCA
000000000101000100101000001000001010010100001000000100010000001001000000000000000000
> tRNA | Leu | None | Phaseolus vulgaris | cytosolic
GCUGGUUUGGCMGAGAGGDDAAGGCRGAAGACU.AAKAPCUUCJGCAGUCAACUGCG?AUGGGTPCG"ACCCCAUAGCCAGCACCA
00000000000100000011000001000000010010100001000000000000010000011001000000000000000000
> tRNA | fMe | None | Phaseolus vulgaris | cytosolic
AUCAGAGUKLCGCAGCGGAAGCGULGUGGGCCCAU6ACCCACAG7D?CCAGGAPCG"AACCU#GCUCUGAUACCA
000000001100000000000000100000000001000000001110000001001000001000000000000
> tRNA | Phe | None | Phaseolus vulgaris | plastidic
GUCGGGAUAGCUCAGUD#GDAGAGCAGAGGACUGAA*APCCUCGU7XCACCAGTPCAAAUCUGGUUCCUGGCACCA
0000000000000000110100000000000000001010000001100000011000000000000000000000
> tRNA | Phe | None | Phaseolus vulgaris | mitochondrial
GUUUAGGUAGCUCAGCD#GDAGAGCAAAGGACUGAA.APCCUUGU7XCAGUGGTPCGAAUCCACUUCUAAGCGCCA
0000000000000000110100000000000000001010000001100000011000000000000000000000
> tRNA | Leu | None | Phaseolus vulgaris | plastidic
GGCUUGAUGGUGAAAUU#GDAGACACGCGAGACUBAAHAUCUCGUGCUAAAGAGCGUGGAGGTPCGAGUCCUCUUCAAGUCACCA
0000000000000000010100000000000000100100000000000000000000000011000000000000000000000
> tRNA | Leu | None | Phaseolus vulgaris | plastidic
GGGGAUAUGGCGAAAUU#GDAGACGCPACGGACUNAAHAPCCGUCGACUUAAUAAAUCAUGAGGGTPCAAGUCCCUCUAUCCCCACCA
0000000000000000010100000010000000100101000000000000000000000000011000000000000000000000
> tRNA | Leu | None | Phaseolus vulgaris | plastidic
GCCGCUAUGGUGAAAUU#GDAGACACGCUGCUCUUA7KAAGCAGUGCUAGAGCAUCUCGGTPCGAGUCCGAGUAGCGGCACCA
00000000000000000101000000000000000011000000000000000000000011000000000000000000000
> tRNA | Leu | None | Phaseolus vulgaris | mitochondrial
GUCAGGAUGLCMGAGD#GDCXAAGGCRCCAGACU.AAKPPCUGGJCUUCGAGAGAGGG?GUGGGTPCA"AUCCCACUUCUGACACCA
000000000101000110101000001000000010011100001000000000000010000011001000000000000000000
> tRNA | Leu | None | Phaseolus vulgaris | mitochondrial
GUCAGGAUGLCMGAGD#GDCXAAGGCRCCAGACU.AAKPPCUGGJCUUCGAAAGAGGG?GUGGGTPCA"AUCCCACUUCUGACACCA
000000000101000110101000001000000010011100001000000000000010000011001000000000000000000
> tRNA | Leu | None | Phaseolus vulgaris | mitochondrial
GAUAGUUUGLCMGAGD#GDCXAAGGCRCCAGAPU.AGKCPCUGGJCCGAAA.GGG?GUGGGTPCA"AUCCCACAGCUGUCACCA
000000000101000110101000001000001010010100001000000100010000011001000000000000000000
> tRNA | Leu | None | Phaseolus vulgaris | mitochondrial
GCUGGUUUGGCMGAGA#GDDAAGGCRGAAGACU.AAKAPCUUCJGCAGUCAACUGCG?AUGGGTPCG"ACCCCAUAGCCAGCACCA
00000000000100001011000001000000010010100001000000000000010000011001000000000000000000
> tRNA | Met | None | Phaseolus vulgaris | mitochondrial
ACCUACUUGACUCAGC#GDDAGAGUAPCGCPUUCAU=CGGCGAGA7XCAUUGGTPCAAAUCCAAUAGUAGGUACCA
0000000000000000101100000010001000001000000001100000011000000000000000000000
> tRNA | Pro | None | Phaseolus vulgaris | mitochondrial
CGAGGUGUAGCGCAGUCD#GDCAGCGCAUCUGUUUUGGKPACAGAGG7CCAUAGGTPCGAAUCCUGUCACCUUGACCA
000000000000000001101000000000000000001100000001000000011000000000000000000000
> tRNA | Trp | None | Phaseolus vulgaris | plastidic
ACGCUCUUAGUUCAGUUC#GCAGAACGPGGGPCUBCAHAACCCGAU7UCGUAGGTPCAAAUCCUACAGAGCGUGCCA
00000000000000000010000000010001001001000000001000000011000000000000000000000
> tRNA | Trp | None | Phaseolus vulgaris | mitochondrial
GCGCUCUUAGUUCAGUUC#GDAGAACRCGGGPCUBCAHAACCCGAU7.CGUAGGTPCAAAUCCUACAGAGCGUGCCA
00000000000000000010100000100001001001000000001100000011000000000000000000000
> tRNA | Ini | None | Phaseolus vulgaris | plastidic
CGCGGAGUAGAGCAACUU#GDAGCUCGCAAGGCUCAUAACCUUGAA7XUACGGGTPCAAAUCCCGUCUCCGCAACCA
00000000000000000010100000000000000000000000001100000011000000000000000000000
> tRNA | Ini | None | Phaseolus vulgaris | mitochondrial
AGCGGGGUAGAGUAGUD#GUDAACUCAPCAGGCUCAUAAPCUGAAGAUDGCAGGTPCGAAUCCUGCCCCCGCCACCA
00000000000000001100100000010000000000010000000010000011000000000000000000000
> tRNA | Tyr | None | Phaseolus vulgaris | mitochondrial
GGGAGAGUGGCCGAGD#GDCAAAAGCLACAGACU.UAHAPCUGUUGAAGUUUUUCUACGUAGGTPCGAAUCCUGCCUCUCCCACCA
00000000000000011010000000100000001001010000000000000000000000011000000000000000000000
> tRNA | Ala | None | Pichia jadinii | cytosolic
GGGCGUGUKGCGUAGDDGGDAGCGCRPUCGCUUIGCOPGCGAAAGGDCUCCGGTPCG"CUCCGGACUCGUCCACCA
0000000010000001100100000110000001001100000000100000011001000000000000000000
> tRNA | Ile | None | Pichia jadinii | cytosolic
GGUCCCUUGLCCCAGDDGGDDAAGGCRPGGUGCUIAU6ACGCCAAGAD?AGCAGTPCG"UCCUGCUAGGGACCACCA
00000000010000011001100000110000001001000000000110000011001000000000000000000
> tRNA | Leu | None | Pichia jadinii | cytosolic
GGAUCUUUGLCMGAGC#GDDUAAGGCRCUCGABUBAAKAPCGAGUAUCGUAAGAUG?AUGAGTPCG"AUCUCAUAGGAUCCACCA
0000000001010000101100000010000010100101000000000000000010000011001000000000000000000
> tRNA | Pro | None | Pichia jadinii | cytosolic
GGCBGCGUKGUCPAGDGGDAUGAUACUCGCUU&GGKPGPGAGUG7D??AGGGTPCA"UUCCCUGCUCGGCCCCCA
000100001000100100100000000000001001101000001111000011001000000000000000000
> tRNA | Val | None | Pichia jadinii | cytosolic
GGUUUCGUKGUCPAGDDGGDCAUGGCAPCUGCPUIACACGCAGAAC7DC?CCAGTPCG"UCCUGGGCGAAAUCACCA
00000000100010011001000000010000101000000000001101000011001000000000000000000
> tRNA | fMe | None | Pichia jadinii | cytosolic
AGCGUCUUKLCGCAGDGGAAGCGCRCAGGGCUCAU6ACCCUGAU7D??CUGGAUCG"AACCA;GAGACGCUACCA
000000001100000100000000100000000001000000001111000000001000001000000000000
> tRNA | Tyr | None | Pichia jadinii | cytosolic
CUCUCGGUKLCCAAGDD#GDDDAAGGCRPCAGACUGPA+APCUGAACAD?GGGCGTPCG"AUCGCCCCCGAGAGACCA
000000001100000111011100000110000000101010000000110000011001000000000000000000
> tRNA | Phe | None | Pisum sativum | cytosolic
GCGGGGAUALCUCAGDDGGGAGAGCRPCAGABU#AAWAPCUGAAG7DCGCGUGTPCG"UCCACGCUCACCGCACCA
0000000001000001100000000110000101001010000001100000011001000000000000000000
> tRNA | Asp | None | Rattus norvegicus | cytosolic
AUCCUCGUUAGUAPAGUGGDGAGUAUCCCCGCUCGUCA?GCGGGAGA??GGGGTPCGAUUCCCCGACGGGGAGCCA
0000000000000100000100000000000000000010000000011000011000000000000000000000
> tRNA | Asp | None | Rattus norvegicus | cytosolic
UCCUCGUUAGUAPAGUGGDGAGUAUCCCCGCUC8UCA?GCGGGAGA??GGGGTPCGAUUCCCCGACGGGGAGCCA
000000000000100000100000000000000100010000000011000011000000000000000000000
> tRNA | Glu | None | Rattus norvegicus | cytosolic
UCCCACAUKGUCPAGCGGDDAGGAUUCCUGGPU3UCACCCAGGCGGC??GGG\PCGACUCCCGGUGUGGGAACCA
000000001000100000110000000000010100000000000001100011000000000000000000000
> tRNA | Lys | None | Rattus norvegicus | cytosolic
GCCCGLCUALCUCAGDCGGDAGAGCAPGAGACUCUN6APCUCAGG7D?GUGGG\PCG"GCCCCACGUUGGGCGCCA
0000010001000001000100000010000000011010000001110000011001000000000000000000
> tRNA | Lys | None | Rattus norvegicus | cytosolic
GCCCGLCUALCUCAGDCGGDAGAGCAPGGGACUCUN6APCCCAGG7D?GUGGG\PCG"GCCCCACGUUGGGCGCCA
0000010001000001000100000010000000011010000001110000011001000000000000000000
> tRNA | Lys | None | Rattus norvegicus | cytosolic
GCCCGLAUALCUCAGDCGGDAGAGCAPCAGACU3UU[APCUGAGG7D??AGGG\PCA"GUCCCUGUUCGGGCGCCA
0000010001000001000100000010000001001010000001111000011001000000000000000000
> tRNA | Leu | None | Rattus norvegicus | cytosolic
AGUCAGLAUGLCMGAGUGGDCPAAGGCRCCAGACU<AA;PPCUGGNPCCGAAUGGAG?GUGGGTPCG"AUCCCACUUCUGACACCA
00000010001010000001010000010000000100111000011000000000010000011001000000000000000000
> tRNA | Leu | None | Rattus norvegicus | cytosolic
AGUCAGLAUGLCMGAGUGGDCPAAGGCRCCAGACU<AA;PPCUGGNPCCGUAUGGAG?GUGGGTPCG"AUCCCACUUCUGACACCA
00000010001010000001010000010000000100111000011000000000010000011001000000000000000000
> tRNA | Asn | None | Rattus norvegicus | cytosolic
GUCUCUGUKLCGCAADCGGDXAGCGCRPPCGGCUQUU6ACCGAAAG7DUGGUGG.PCG"GCCCACCCAGGGACGCCA
00000000110000010001100000111000001001000000001100000011001000000000000000000
> tRNA | Asn | None | Rattus norvegicus | cytosolic
GUCUCUGUKLCGCAADCGGDXAGCGCRPPCGGCUGUU6ACCGAAAG7DUGGUGG.PCG"GCCCACCCAGGGACGCCA
00000000110000010001100000111000000001000000001100000011001000000000000000000
> tRNA | Gln | None | Rattus norvegicus | cytosolic
GGUUCCAUKGUGPAAD#GDDAGCACUCUGGABUCUGAAPCCAGCGAU??GAGPPCA"AUCUCGGUGGAACCUCCA
000000001000100110110000000000010000001000000001100011001000000000000000000
> tRNA | Ser | None | Rattus norvegicus | cytosolic
GUAGUCGUGGCMGAGD#GDDAAGGCRAPGGA'UIGA+AZCCAUJGGGGU'UCCCCG?GCAGGTPCG"AUCCUGCCGACUACGCCA
0000000000010001101100000101000101001010000100000100000010000011001000000000000000000
> tRNA | Ser | None | Rattus norvegicus | cytosolic
GACGAGGUGGCMGAGD#GDDAAGGCRAPGGA'UGCUEAPCCAUJGPGCU'UGCACG?GUGGGTPCG"AUCCCAUCCUCGUCGCCA
0000000000010001101100000101000100001010000101000100000010000011001000000000000000000
> tRNA | Ser | None | Rattus norvegicus | cytosolic
AGUAGUCGUGGCMGAGDGGDDAAGGCRAPGGA'UIGA+AZCCAUJGGGGU'UCCCCG?GCAGGTPCG"AUCCUGCCGACUACGCCA
00000000000010001001100000101000101001010000100000100000010000011001000000000000000000
> tRNA | Val | None | Rattus norvegicus | cytosolic
AGUUUCCGUAGUGPAGDGGDDAUCACLPUCGCBUIACA?GCGAAAG7D??CCGGUPCG"AACCGGGCGGAAACACCA
00000000000001001001100000110000101000100000001111000001001000000000000000000
> tRNA | Val | None | Rattus norvegicus | cytosolic
GUUUCCGUAGUGPAGD#GDDAUCACLPUCGCCU.ACA?GCGAAAG7D??CCGGUPCG"AACCGGGCGGAAACACCA
0000000000001001101100000110000001000100000001111000001001000000000000000000
> tRNA | Asp | None | Rattus norvegicus | mitochondrial
GAGAUAUU"GUAAAAUAAUUACAPAACCUUQUCAAGGUUAAGUUAUAGACUUAAAUCUAUAUAUCUUACCA
00000000100000000000000100000010000000000000000000000000000000000000000
> tRNA | Asp | None | Rattus norvegicus | mitochondrial
AGAGAUAUU"GUAAAAUAAUUACAPAACCUUGUCAAGGUUAAGUUAUAGACUUAAAUCUAUAUAUCUUACCA
000000000100000000000000100000000000000000000000000000000000000000000000
> tRNA | Phe | None | Rattus norvegicus | mitochondrial
AGUUAAUGU"GCUUAUAAUAAAGCAAAGCACUGAA*APGCUUAGAUGGAUUCAAAAAUCCCAUAAACACCA
00000000010000000000000000000000000101000000000000000000000000000000000
> tRNA | Lys | None | Rattus norvegicus | mitochondrial
CAUUGCGA"LCUUAGAGCLPUAACCUNUU6AGUUAAAGUUAGAGACAACAAAUCUCCACAAUGACCA
0000000011000000001100000010010000000000000000000000000000000000000
> tRNA | Leu | None | Rattus norvegicus | mitochondrial
ACUUUUAU"LGAUAGAAGDAAUCCAPUGGUCUUAGKAACCAAAAAC?UUGGUGCAACUCCAAAUAAAAGUACCA
00000000110000000010000001000000000100000000001000000000000000000000000000
> tRNA | Leu | None | Rattus norvegicus | mitochondrial
AACUUUUAU"LGAUAGAAGDAAUCCAPUGGUCUUAGKAACCAAAAAC?UUGGUGCAACUCCAAAUAAAAGUACCA
000000000110000000010000001000000000100000000001000000000000000000000000000
> tRNA | Leu | None | Rattus norvegicus | mitochondrial
AACUUGUAU"LGAUAGAAGDAAUCCAPUGGUCUUAGKAACCAAAAAC?UUGGUGCAACUCCAAAUAAAAGUACCA
000000000110000000010000001000000000100000000001000000000000000000000000000
> tRNA | Arg | None | Rattus norvegicus | mitochondrial
AUGGUAAUU"GUUUAAAUAAAAUUAAUGAPUUCGACPCAUUAGAUUAUGAUAAUAAUCAUAAUUACCAACCA
000000000100000000000000000001000000100000000000000000000000000000000000
> tRNA | Val | None | Rattus norvegicus | mitochondrial
CAUAGUGU"LCUUAAUCACAAAGCAPCUGGCCUACACCCAGAAGAAUUCAUAAAAAUGAACACUUUGACCA
00000000110000000000000001000000000000000000000000000000000000000000000
> tRNA | Val | None | Rattus norvegicus | mitochondrial
ACAGAUUGU"LCUUAAUCACAAAGCAPCUGGCCUACACCCAGAAGAAUUCAUAAAAAUGAACACUUUGACCA
000000000110000000000000001000000000000000000000000000000000000000000000
> tRNA | Trp | None | Rattus norvegicus | mitochondrial
AAGAAGUUU"GGAUAUACAGUCCAAGAGCCUNCA*AGCCCUUAGAAAACAAACAAGUUUAACUUCUGCCA
0000000001000000000000000000000100100000000000000000000000000000000000
> tRNA | Ala | None | Saccharomyces cerevisiae | cytosolic
GGGCGUGKKGCGUADDCGDDAGCGRRCUCCCUIIGOPPGGGAGAGDDCUCCGTPPCGAUUCCGGACUCGUCCACCA
0000000110000011001100001100000011011100000001100000111000000000000000000000
> tRNA | Ala | None | Saccharomyces cerevisiae | cytosolic
GGGCACAKKGCGCADDDGDDAGCGRRCUUCCCUUGCAAGGAAGAGDDCAUCGTPPCGAUUCCGGUUGCGUCCACCA
0000000110000011101100001100000000000000000001100000111000000000000000000000
> tRNA | Arg | None | Saccharomyces cerevisiae | cytosolic
GCUCGCGKLLCGUADDGGCAACGRPPCUGAC11C66PPCAGAAGDDUAUGGTPPC""CCCCCAUCGUGAGUGCCA
000000011100001100000001110000011011110000001100000111011000000000000000000
> tRNA | Arg | None | Saccharomyces cerevisiae | cytosolic
PUCCUCGKLLCCCADDGDDCACGGRPPCUGGCIICGAACCAGAAGDD??CAGTPPC""GUCCUGGCGGGGAAGCCA
1000000111000011011000001110000011000000000001111000111011000000000000000000
> tRNA | Arg | None | Saccharomyces cerevisiae | cytosolic
GUUCCGUKKGCGUADDGDDAACGRRUCUCCCUCC66AGGAGAAGADDGCGGTPPCGAGUCCCGUACGGAACGCCA
000000011000001101100001100000000011000000000110000111000000000000000000000
> tRNA | Asn | None | Saccharomyces cerevisiae | cytosolic
GACUCCAULLCCAADDDGDDDAAGGRRUGCGACUGU66PPCGCAAGD??GUGATPPC""CCCUCACUGGGGUCGCCA
00000000110000111011100001100000000011110000001110000111011000000000000000000
> tRNA | Asp | None | Saccharomyces cerevisiae | cytosolic
UCCGUGAUAGUPPADDGDDCAGAAUGGGCGPPUGUKKCGUGCCAGA??GGGTPPCAAUUCCCCGUCGCGGAGCCA
000000000001101101100000000000110001100000000011000111000000000000000000000
> tRNA | Cys | None | Saccharomyces cerevisiae | cytosolic
GCUCGUAUGGCGCADDGDDAGCGCAGCAGPPUGC++PPCUGUU7D??CUUATPPC""UCCUGAGUGCGAGCUCCA
000000000000001101100000000001100011110000011110000111011000000000000000000
> tRNA | Gln | None | Saccharomyces cerevisiae | cytosolic
GGUCCUAUAGUGUADDGDDDAUCACUUUCGPPUUUGPPCCGGACAA??CCGTPPCGAAUCCGGGUAGGACCUCCA
000000000000001101110000000000110000110000000011000111000000000000000000000
> tRNA | Gln | None | Saccharomyces cerevisiae | cytosolic
GGUCCUAUAGUGUADDGDDDAUCACUUUCGPPUCUGPPCCGAACAA??CCATPPCGAAUCCGGGUGGGAC..CCA
000000000000001101110000000000110000110000000011000111000000000000000011000
> tRNA | Glu | None | Saccharomyces cerevisiae | cytosolic
UCCGAUAUAGUPPAACGGDDAUCACPPCACGC33UCACCGUGGAGA??GGGTPPCGACUCCCCGUAUCGGAGCCA
000000000001100000110000011000001100000000000011000111000000000000000000000
> tRNA | Glu | None | Saccharomyces cerevisiae | cytosolic
UCCGAUGUAGUPPAACGGDDAUCACPPCACGUUCUCACCGUGGAGA??GGGTPPCGACUCCCCGCUUCGGAGCCA
000000000001100000110000011000000000000000000011000111000000000000000000000
> tRNA | Gly | None | Saccharomyces cerevisiae | cytosolic
GCBBAAGKKGUPPADDGDDAAAAUCCAACPPUGCCPPCGUUGGGC??CCGTPPCGAUUCCGGGCUUGCGCACCA
00110001100110110110000000000110000110000000011000111000000000000000000000
> tRNA | Gly | None | Saccharomyces cerevisiae | cytosolic
GGGCGGUUAGUPPADDGDDDAUCAUCCCACCCNNCCAAGGUGGGGACACGGTPPCGAUUCUCGUACCGCUCACCA
000000000001101101110000000000001100000000000000000111000000000000000000000
> tRNA | His | None | Saccharomyces cerevisiae | cytosolic
GGCHHUCUUAGUPPAD##DDDAGUACACAACPPUGUKKPPGUUGAAA??CUGTPPCGAUUCUAGGAGGUGGCACCA
0001100000001101111110000000000110001111000000011000111000000000000000000000
> tRNA | His | None | Saccharomyces cerevisiae | cytosolic
GGCHHUCUUAGUPPAD##DDDAGUACACAUCPPUGUKKCCGAUGAAA??CUGTPPCGAUUCUAGGAGAUGGCACCA
0001100000001101111110000000000110001100000000011000111000000000000000000000
> tRNA | Ile | None | Saccharomyces cerevisiae | cytosolic
GGUCUCUKLLCCCADDDGDDDAAGGCACCGUGCIIA66ACGCGGGGD??AGCGTPPC""UCCCGCUAGAGACCACCA
00000001110000111011100000000000011011000000001110000111011000000000000000000
> tRNA | Ile | None | Saccharomyces cerevisiae | cytosolic
GCUCGUGULLCUCAGUGDDDAGAGCPPCGUGCPPP66ACGCGAC7D??GUGGTPPC""UCCCCACPPCGAGCACCA
0000000011000000011100000110000011111000000011110000111011000000011000000000
> tRNA | Ile | None | Saccharomyces cerevisiae | cytosolic
GCUCGUGULLCUCAGUGDDDAGAGCPPCGUGCPPP66ACGCGAC7D??GUGGTPPC""ACCCCACPPCGAGCACCA
0000000011000000011100000110000011111000000011110000111011000000011000000000
> tRNA | Leu | None | Saccharomyces cerevisiae | cytosolic
GGGAGUUULLMMGAD##DDDDAAGGRPPCAGPPUUAKKPPCUGAUAUCUUCGGAU??AAGGTPPC""AUCCCUUAGCUCUCACCA
0000000011110011111110000111000110001111000000000000000110000111011000000000000000000
> tRNA | Leu | None | Saccharomyces cerevisiae | cytosolic
GGUUGUUULLMMGAG##DDDDAAGGRRCCUGPP??AKKPPCAGGUAUCGUAAGAU??AAGATPPCGAAUCUCUUAGCAACCACCA
0000000011110001111110000110000111101111000000000000000110000111000000000000000000000
> tRNA | Leu | None | Saccharomyces cerevisiae | cytosolic
GGAGGGUULLMMGAD##DDDDAAGGRRGCAGBBNNAKKPPCUGUUGGACGGUUGUCC??GCGATPPC""ACCUCGCAUCCUUCACCA
000000001111001111111000011000011110111100000000000000000110000111011000000000000000000
> tRNA | Lys | None | Saccharomyces cerevisiae | cytosolic
GCCUUGUKLLCGCADDCGDDAGCGRPPAUGACUCU66PPCAUAA77UUAGGGTPPC""GCCCCCUACAGGGCUCCA
0000000111000011001100001110000000011110000011000000111011000000000000000000
> tRNA | Lys | None | Saccharomyces cerevisiae | cytosolic
PCCUUGUULLCUCADDDGDDAGAGRPPPCGGC))U66ACCGAAA7D??AGGGTPPC""GCCCCCUPPGAGGAGCCA
1000000011000011101100001111000011011000000011110000111011000000011000000000
> tRNA | Met | None | Saccharomyces cerevisiae | cytosolic
GCUUCAGULLCUCADDAGGAAGAGRPPCAPPCUCA66PPCUGAA7D??GAGATPPC""ACCUCUCCUGGAGCACCA
0000000011000011000000001110011000011110000011110000111011000000000000000000
> tRNA | Phe | None | Saccharomyces cerevisiae | cytosolic
GCGGAUUULLCUCADDDGGGAGAGRRCCAGBB##AYYP??UGGA77U??UGUTPPC""UCCACAGAAUUCGCACCA
0000000011000011100000001100001111011111000011011000111011000000000000000000
> tRNA | Phe | None | Saccharomyces cerevisiae | cytosolic
GCGGACUULLCUCADDDGGGAGAGRRCCAGBB##AYYP??UGGA77U??UGUTPPC""UCCACAGAGUUCGCACCA
0000000011000011100000001100001111011111000011011000111011000000000000000000
> tRNA | Pro | None | Saccharomyces cerevisiae | cytosolic
GGBBGUGKKGUPPADDGDDAUGAUUCUCGPPNNGKPKGCGAGA77CCCUGGTPPC""UUCCCAGCUCGCCCCCCA
001100011001101101100000000001111011100000011000000111011000000000000000000
> tRNA | Ser | None | Saccharomyces cerevisiae | cytosolic
GGCACUAUGGMMGAD##DDDAAGGRRAGAG''UCG++PPCUCJJGGGCUCUGCCC??GCUGTPPCAAAUCCUGCUGGUGUCGCCA
0000000000110011111100001100001100011110001100000000000110000111000000000000000000000
> tRNA | Ser | None | Saccharomyces cerevisiae | cytosolic
GGCACUAUGGMMGAD##DDDAAGGRRACAG''NNG++PPCUGJJGGGCUCUGCCC??GCUGTPPCAAAUCCUGCUGGUGUCGCCA
0000000000110011111100001100001111011110001100000000000110000111000000000000000000000
> tRNA | Ser | None | Saccharomyces cerevisiae | cytosolic
GGCAACUUGGCMGAGD#GDDAAGGCRAAAGAPUIGA+APCUUUJGGGCUCUGCCCG?GCAGGTPCAAAUCCUGCAGUUGUCGCCA
0000000000010001101100000100000101001010000100000000000010000011000000000000000000000
> tRNA | Ser | None | Saccharomyces cerevisiae | cytosolic
GGCAACUUGGCMGAGD#GDDAAGGCRAAAGAPUIGA+APCUUUJGGGCUUUGCCCG?GCAGGTPCGAGUCCUGCAGUUGUCGCCA
0000000000010001101100000100000101001010000100000000000010000011000000000000000000000
> tRNA | Ser | None | Saccharomyces cerevisiae | cytosolic
GUCCCAGUGGMMGAN##NNNAAGGRRAUGCCCUGC66AGGCAJJGGGUUUUACCU??GCAGTNNCGAAUCCUGUCUGUGACGCCA
0000000000110011111100001100000000011000001100000000000110000111000000000000000000000
> tRNA | Thr | None | Saccharomyces cerevisiae | cytosolic
GCUUCUAULLCCAADDDGDDAAGGRRCCAC''IIG66PPGUGGAGD??AUCGTPPC""AUCCGAUUGGAAGCACCA
0000000011000011101100001100001111011110000001110000111011000000000000000000
> tRNA | Thr | None | Saccharomyces cerevisiae | cytosolic
GCUUCUAULLCCAADDDGDDAAGGRRCCAC''IIG66PPGUGGAGD??GUCGTPPC""AUCCGACUGGAAGCACCA
0000000011000011101100001100001111011110000001110000111011000000000000000000
> tRNA | Trp | None | Saccharomyces cerevisiae | cytosolic
GAAGCGGKLLCUCAD##DDAGAGPPPPCGBBBBCAAPPCGAAG7DDUGCAGTPPC""UUCCUPPCCGUUUCACCA
000000011100001111100001111001111000110000011100000111011000001100000000000
> tRNA | Tyr | None | Saccharomyces cerevisiae | cytosolic
CUCUCGGULLCCAADD##DDDDAAGGRRCAAGACUPP++PPCUUGAGD??GGGCTPPC""CUCGCCCCCGGGAGACCA
000000001100001111111100001100000001111110000001110000111011000000000000000000
> tRNA | Val | None | Saccharomyces cerevisiae | cytosolic
GGUCCAAULLUCCADDGDDDCAAGARPPCGCPP&&ACACGGCGAAGDD??CGATPPC""ACCUCGGUUGGAUCACCA
00000000110000110111000001110001111000000000001111000111011000000000000000000
> tRNA | Val | None | Saccharomyces cerevisiae | cytosolic
GUUCCAAULLUPPAGCGGDDAUCALPPPGCPPUCACACGGCAAA7DD??CGATPPC""UCCUCGGUUGGAACACCA
0000000011011000001100001111001100000000000011111000111011000000000000000000
> tRNA | Val | None | Saccharomyces cerevisiae | cytosolic
GGUUUCGKKGUPPADDCGDDDAUGGCPPCUGPPIIACACGCAGAA7DD??CCATPPC""UCCUGGGCGAAAUCACCA
00000001100110110011100000110001111000000000011111000111011000000000000000000
> tRNA | fMe | None | Saccharomyces cerevisiae | cytosolic
AGCGCCGKLLCGCADDGGAAGCGRRCAGGGCUCA66ACCCUGA7D???UCGGAUC""AACC^^GCGGCGCUACCA
000000011100001100000001100000000011000000011111000000011000011000000000000
> tRNA | fMe | None | Saccharomyces cerevisiae | cytosolic
GGCGCCGKLLCGCADDGGAAGCGRRCAGGGCUCA66ACCCUGA7D???UCGGAUG""AACC^^GCGGCGCUACCA
000000011100001100000001100000000011000000011111000000011000011000000000000
> tRNA | Ala | None | Saccharomyces cerevisiae | mitochondrial
GGGGUUAUAGUUAAAUUUGGUGAAACGACUGCGUUGCAUGCAUUUAAUAUGATPPCAAGUCUCAUUAACUCCACCA
0000000000000000000000000000000000000000000000000000111000000000000000000000
> tRNA | Arg | None | Saccharomyces cerevisiae | mitochondrial
GCUCUCUUAGCUUADDGDDUAAAGCPPAAUACNNC66PPAUUAAUAUUCCAUTPPCAAAUCAUGGAGAGAGUACCA
0000000000000011011000000110000011011110000000000000111000000000000000000000
> tRNA | Arg | None | Saccharomyces cerevisiae | mitochondrial
AUAUCUUUAAUUUADDGDDAAAAUPPUAGAAUACGAPPCUAAUUAUAUAGTPPCAAAUCCUAUAAGAUAUUCCA
00000000000000110110000011000000000011000000000000111000000000000000000000
> tRNA | Asn | None | Saccharomyces cerevisiae | mitochondrial
GUCCUUAUAGCUUAUCGDDUAAAGCPPCUCACUGU66PPGAGAAUAGAUGGTPPCAAUUCCUAUUAAGGACGCCA
000000000000000001100000011000000001111000000000000111000000000000000000000
> tRNA | Asp | None | Saccharomyces cerevisiae | mitochondrial
GGAUCUGUAGCUUAAUADDAAAGUACCAUUUUGUCAUAAUGGAGGAUGUCAGUGCAAAUCUGAUUAGAUUCGCCA
000000000000000001100000000000000000000000000000000000000000000000000000000
> tRNA | Cys | None | Saccharomyces cerevisiae | mitochondrial
GGAGAUGUUGUUUUAAGDDUAAACU_UAGAUUGC++PPCUACUUAUUAAGATPPCGAUUCUCUUCAUCUCUUCCA
000000000000000001100000010000000011110000000000000111000000000000000000000
> tRNA | Gln | None | Saccharomyces cerevisiae | mitochondrial
UGAGUCGUAGACAAUAGDDAAGUUACCAAAAUUUGAPPUUGGAGUUCUUUTPPCGAAUCAAAGCGAUUCAACCA
00000000000000000110000000000000000011000000000000111000000000000000000000
> tRNA | Glu | None | Saccharomyces cerevisiae | mitochondrial
GACCUUAUCGUCUAAUGDDUACGACPPCACCUCUUCAUGUUGAUAAUAUCGTPPCGAUUCCGAUUAAGGUUACCA
000000000000000001100000011000000000000000000000000111000000000000000000000
> tRNA | Gly | None | Saccharomyces cerevisiae | mitochondrial
AUAGAUAUAAGUUAADDGDDAAACRRGAUPPCNNC++AACAUUGAAUGCGATPPCGAUUCUCGCUAUCUAUACCA
000000000000000110110000110001101101100000000000000111000000000000000000000
> tRNA | His | None | Saccharomyces cerevisiae | mitochondrial
GGUGAAUAUAUUUCADDGDDAGAAAPPACGPPUGUKPPGCGUUAAAUCUGATPPCGAUUCUCAGUAUUCACCCCA
000000000000000110110000011000110001110000000000000111000000000000000000000
> tRNA | Ile | None | Saccharomyces cerevisiae | mitochondrial
GAAACUAUAAUUCADDDGDDUAGAAUAGUAPPUUGA66AGGUACAAAUAUAGTPPCAAUCCCUGUUAGUUUCACCA
0000000000000011101100000000001100001100000000000000111000000000000000000000
> tRNA | Leu | None | Saccharomyces cerevisiae | mitochondrial
GCUAUUUUGGUGGADDUGDDAGACARRAUAPPC!!AKKPPGUAUUACUUUACAGUAUGAAGTPPCAAGUCCUUUAAAUAGCACCA
0000000000000011001100000110001101101111000000000000000000000111000000000000000000000
> tRNA | Lys | None | Saccharomyces cerevisiae | mitochondrial
GAGAAUAUUGUUUADDGDDAAAACAPPUPPCNNU66AGCAACCCAUGC_GTPPCAACUCCAGCUAUUCUCACCA
00000000000000110110000001101101101100000000000010111000000000000000000000
> tRNA | Met | None | Saccharomyces cerevisiae | mitochondrial
GCUUGUAUAGUUUADDDGDDUAAAACAUUUPPCUCA66AAUAAAUAAUGUAAGTPPCAAUUCCUUCUACAAGUACCA
00000000000000111011000000000011000011000000000000000111000000000000000000000
> tRNA | Phe | None | Saccharomyces cerevisiae | mitochondrial
GCUUUUAUAGCUUADDGDDAAAGRRAUAAPPUGAKKPPUUAUUUACAU_AGPPCGAUUCUCAUUAAGGGCACCA
00000000000000110110000110000110001111000000000010011000000000000000000000
> tRNA | Pro | None | Saccharomyces cerevisiae | mitochondrial
CAGAUAGAAGCCAAAAGDDCAGGLLCUUUPPUUGKKKGAAAGACCUAGUUATPPCGAGUCUAUCCUAUCUGACCA
000000000000000001100001100001100011100000000000000111000000000000000000000
> tRNA | Ser | None | Saccharomyces cerevisiae | mitochondrial
GGAUGGUUGACUGADDGDDUUAAAGLPPGAUPPUUGKKPPAUCAUUAGUCUUUAUUGGCUACGUAGTPPCAAAUCCUACAUCAUCCGCCA
000000000000001101100000011100011000111100000000000000000000000000111000000000000000000000
> tRNA | Ser | None | Saccharomyces cerevisiae | mitochondrial
GGAAAAUUAACUDDAGDDAAAGU_AUUPPPUGCUAAGUAAUUGAAUUGUAAAUUCUUAUGATPPCGAAUCUCAUAUUUUCCGCCA
0000000000001100110000010001110000000000000000000000000000000111000000000000000000000
> tRNA | Thr | None | Saccharomyces cerevisiae | mitochondrial
GUUAUAUUAGCUUADDDGDDAGAGCAUUCPPUUUG66PPCGAAAGGUUUGGGTPPCAAAUCCCUAAUAUAACACCA
0000000000000011101100000000011000011110000000000000111000000000000000000000
> tRNA | Thr | None | Saccharomyces cerevisiae | mitochondrial
GUAAAUAUAAUUUADDGDDAAAALPPAUPP_UUAKPKGCAUAUUAUCUAATPPCAAAUCUUAGUAUUUACACCA
00000000000000110110000111001110001110000000000000111000000000000000000000
> tRNA | Trp | None | Saccharomyces cerevisiae | mitochondrial
AAGGAUAUAGUUUADDGDDAAAACAGUUGPP!!CHHPPCAAUCAUUAGGATPPCGAAUCUCUUUAUCCUUGCCA
00000000000000110110000000000111101111000000000000111000000000000000000000
> tRNA | Tyr | None | Saccharomyces cerevisiae | mitochondrial
GGAGGGAUUUUCAAUGDDGDDAGUUGGLPPUGAGCUGU++ACUCAAUGACUUAGGUCUUCAUAGTPPCAAUUCCUAUUCCCUUCACCA
0000000000000000110110000001110000000011000000000000000000000000111000000000000000000000
> tRNA | Val | None | Saccharomyces cerevisiae | mitochondrial
AGGAGAUUAGCUUADDDGDDAUAGCAUUCPPUUUACACACGAAAGAUUAUAGTPPCGAACCCUAUAUUUCCUACCA
0000000000000011101100000000011000000000000000000000111000000000000000000000
> tRNA | fMe | None | Saccharomyces cerevisiae | mitochondrial
UGCAAUAUGAUGUADDUGDDUAACAUUUUAGGGUCAKKACCUAAUUAUAUACTPPCAAAUCGUAUUAUUGPPACCA
0000000000000011001100000000000000001100000000000000111000000000000000110000
> tRNA | Phe | None | Saccharomyces cerevisiae | mitochondrial
GCUUUUAUAGCUUAGDGGDAAAGCRAUAAAPUGAAKAPUUAUUUACAU_AGUPCGAUUCUCAUUAAGGGCACCA
00000000000000010010000010000010000101000000000010001000000000000000000000
> tRNA | Gly | None | Saccharomyces cerevisiae | mitochondrial
AUAGAUAUAAGUUAADDGDDAAACRRGAUPPCNNC++AACAUUGAAUGCGATPPCGAUUCUCGCUAUCUAUACCA
000000000000000110110000110001101101100000000000000111000000000000000000000
> tRNA | His | None | Saccharomyces cerevisiae | mitochondrial
GGUGAAUAUAUUUCAADGGDAGAAAAPACGCPUGUGKPGCGUUAAAUCUGAGTPCGAUUCUCAGUAUUCACCCCA
000000000000000010010000001000010000110000000000000011000000000000000000000
> tRNA | Ile | None | Saccharomyces cerevisiae | mitochondrial
GAAACUAUAAUUCAADDGGDUAGAAUAGUAUPUUGAU6AGGUACAAAUAUAGGTPCAAUCCCUGUUAGUUUCACCA
0000000000000001100100000000000100000100000000000000011000000000000000000000
> tRNA | Lys | None | Saccharomyces cerevisiae | mitochondrial
GAGAAUAUUGUUUADDGDDAAAACAPPUPPCNNU66AGCAACCCAUGC_GTPPCAACUCCAGCUAUUCUCACCA
00000000000000110110000001101101101100000000000010111000000000000000000000
> tRNA | Leu | None | Saccharomyces cerevisiae | mitochondrial
GCUAUUUUGGUGGADDUGDDAGACARRAUAPPC!!AKKPPGUAUUACUUUACAGUAUGAAGTPPCAAGUCCUUUAAAUAGCACCA
0000000000000011001100000110001101101111000000000000000000000111000000000000000000000
> tRNA | Met | None | Saccharomyces cerevisiae | mitochondrial
GCUUGUAUAGUUUAADDGGDUAAAACAUUUGPCUCAU6AAUAAAUAAUGUAAGGTPCAAUUCCUUCUACAAGUACCA
00000000000000011001000000000001000001000000000000000011000000000000000000000
> tRNA | Pro | None | Saccharomyces cerevisiae | mitochondrial
CAGAUAGAAGCCAAAAGGDCAGGCLCUUUCPUUGGKAGAAAGACCUAGUUAGTPCGAGUCUAUCCUAUCUGACCA
000000000000000000100000100000100001000000000000000011000000000000000000000
> tRNA | Arg | None | Saccharomyces cerevisiae | mitochondrial
AUAUCUUUAAUUUAADGGDAAAAUAPUAGAAUACGAAPCUAAUUAUAUAGGTPCAAAUCCUAUAAGAUAUUCCA
00000000000000010010000001000000000001000000000000011000000000000000000000
> tRNA | Arg | None | Saccharomyces cerevisiae | mitochondrial
GCUCUCUUAGCUUADDGDDUAAAGCPPAAUACNNC66PPAUUAAUAUUCCAUTPPCAAAUCAUGGAGAGAGUACCA
0000000000000011011000000110000011011110000000000000111000000000000000000000
> tRNA | Ser | None | Saccharomyces cerevisiae | mitochondrial
GGAAAAUUAACUADAGGDAAAGUGGAUUAPPUGCUAAGUAAUUGAAUUGUAAAUUCUUAUGAGTPCGAAUCUCAUAUUUUCCGCCA
00000000000001000100000000000110000000000000000000000000000000011000000000000000000000
> tRNA | Ser | None | Saccharomyces cerevisiae | mitochondrial
GGAUGGUUGACUGAGDGGDUUAAAGULPGAUAPUUGAKCPAUCAUUAGUCUUUAUUGGCUACGUAGGTPCAAAUCCUACAUCAUCCGCCA
000000000000000100100000001100001000010100000000000000000000000000011000000000000000000000
> tRNA | Ser | None | Saccharomyces cerevisiae | mitochondrial
GGAUGGUUGACUGAGDGGDUUAAAGULUGAUAPUUGAKCPAUCAUUAGUCUUUAUUGGCUACGUAGGTPCAAAUCCUACAUCAUCCGCCA
000000000000000100100000001000001000010100000000000000000000000000011000000000000000000000
> tRNA | Thr | None | Saccharomyces cerevisiae | mitochondrial
GUAAAUAUAAUUUAADGGDAAAAULPAUGP_UUAGKPGCAUAUUAUCUAAGTPCAAAUCUUAGUAUUUACACCA
00000000000000010010000011000110000110000000000000011000000000000000000000
> tRNA | Trp | None | Saccharomyces cerevisiae | mitochondrial
AAGGAUAUAGUUUADDGDDAAAACAGUUGPP!!CHHPPCAAUCAUUAGGATPPCGAAUCUCUUUAUCCUUGCCA
00000000000000110110000000000111101111000000000000111000000000000000000000
> tRNA | Ini | None | Saccharomyces cerevisiae | mitochondrial
UGCAAUAUGAUGUAADUGGDUAACAUUUUAGGGUCAUKACCUAAUUAUAUACGTPCAAAUCGUAUUAUUGCPACCA
0000000000000001000100000000000000000100000000000000011000000000000000010000
> tRNA | Tyr | None | Saccharomyces cerevisiae | mitochondrial
GGAGGGAUUUUCAAUGUDGGDAGUUGGALPUGAGCUGUA+ACUCAAUGACUUAGGUCUUCAUAGGTPCAAUUCCUAUUCCCUUCACCA
0000000000000000010010000000110000000001000000000000000000000000011000000000000000000000
> tRNA | fMe | None | Salmo salar | cytosolic
AGCAGAGUKLCGCAGCGGAAGCGURCUGGGCCCAU6ACCCAGAG7D?GAUGGAUCG"AACCAUCCUCUGCUACCA
000000001100000000000000100000000001000000001110000000001000000000000000000
> tRNA | Phe | None | Scenedesmus obliquus | cytosolic
GGCUUGAUALCUCAGCD#GGAGAGCRPPAGABUGAAKAPCUACAG7.?CCCAGTPCG"U?BUGGGUCAGGCCACCA
0000000001000000110000000111000100001010000001110000011001011000000000000000
> tRNA | fMe | None | Scenedesmus obliquus | cytosolic
AGCUGAGUKLCGCAGDGGAAGCGPLAPGGGCUCAU6ACCCAUAG7D?ACAGGAUCG"AACCU;UCUCAGCUACCA
000000001100000100000001101000000001000000001110000000001000001000000000000
> tRNA | Tyr | None | Scenedesmus obliquus | cytosolic
CCCCUUGUAGCUCAGDD#GCAGAGCRGGAGACUGPAKAPCUCUAG7.CACUGGTPCG"AUCCGGUCGAGGGGACCA
0000000000000001110000000100000000101010000001100000011001000000000000000000
> tRNA | Met | None | Scenedesmus obliquus | plastidic
GCCUGCUPAGCUCAGUD#GCCAGAGCAUCCGPPUCAU/CGCGGAAA7DCACUAGTPCGAAUCUAGUAGCAGGCACCA
00000001000000001100000000000001100001000000001100000011000000000000000000000
> tRNA | Ini | None | Scenedesmus obliquus | plastidic
CGCAGGAUAGAGCAGUCU#GDAGCUCRPGGGGCUCAUAAPCCCAAU7DCGCAGGTPCAAAUCCUGCUCCUGCAACCA
00000000000000000010100000110000000000010000001100000011000000000000000000000
> tRNA | Tyr | None | Scenedesmus obliquus | plastidic
GGGCCGAUGCCGAAGUN#GDUAAUGGGGCGGAPUGUA*APCCGCUGGUUACGCCUACGUUGGTPCGAAUCCGACUCGGCCCACCA
0000000000000000110100000000000010000101000000000000000000000011000000000000000000000
> tRNA | Glu | None | Schizosaccharomyces pombe | cytosolic
UCCGUUGUKGUCCAACGGCDAGGAUUCGUCGCU3UCACCGACGGGAG?GGGGTPCGACUCCCCGCAACGGAGCCA
000000001000000000010000000000000100000000000001000011000000000000000000000
> tRNA | Phe | None | Schizosaccharomyces pombe | cytosolic
GUCGCAAU;LUGPAGDDGGGAGCAPLACAGABU#AAYAPCUGUUG7NCAUCGGTPCGAUCCCGGUUUGUGACACCA
0000000011001001100000001100000101001010000001100000011000000000000000000000
> tRNA | fMe | None | Schizosaccharomyces pombe | cytosolic
PGCGCGGUALGAGAGDGGAACUCCRACGGGCUCAU+ACCCGUAG7UC?CAGGAUCG"AACCUGGCCGCGCAACCA
100000000100000100000000100000000001000000001001000000001000000000000000000
> tRNA | Tyr | None | Schizosaccharomyces pombe | cytosolic
CUCCUGAUKGUGPAGDDGGDDAUCACACCCGGCUGPA+ACCGGUUG7U?GCUAGTPCG"UUCUGGCUCAGGAGACCA
00000000100010011001100000000000000101000000001010000011001000000000000000000
> tRNA | Leu | None | Solanum tuberosum | cytosolic
GUCAGGAUGGCMGAGDGGDCXAAGGCRCCAGACU.AAKUPCUGGJCUUCGUAAGAGGG?GUGGGTPCA"AUCCCACUUCUGACACCA
000000000001000100101000001000000010010100001000000000000010000011001000000000000000000
> tRNA | Ile | None | Solanum tuberosum | mitochondrial
GGGCUUAUAGUUPAADD#GDDGAAACGPACCGCU<AUAACGGUGAUAUUGUAGGTPCGAGCCCUACUAAGCCUACCA
00000000000010011101100000010000001000000000000000000011000000000000000000000
> tRNA | Ile | None | Solanum tuberosum | mitochondrial
GGGC_UAUAGUUPAADD#GDDGAAACGPACCGCU.AUAACGGUGAUAUUGUAGGTPCGAGCCCUACUAAGCCUACCA
00001000000010011101100000010000001000000000000000000011000000000000000000000
> tRNA | Leu | None | Solanum tuberosum | mitochondrial
GUCAGGAUGGCMGAGD#GDCXAAGGCRCCAGACU.AAKUPCUGGJCUUCGUAAGAGGG?GUGGGTPCA"AUCCCACUUCUGACACCA
000000000001000110101000001000000010010100001000000000000010000011001000000000000000000
> tRNA | Ser | None | Spinacia oleracea | cytosolic
GUGGACGUGCCGGAGD#GDDAUCGGRCAUGA'UIGA+APCAUGJGGGCUUUGCCCGCGCAGGTPCG"AUCCUGCCGUCCACGCCA
0000000000000001101100000100000101001010000100000000000000000011001000000000000000000
> tRNA | Phe | None | Spinacia oleracea | plastidic
GUCGGGAUAGCUCAGCU#GDAGAGCAGAGGACUGAA*AUCCUCGU7XCACCAGTPCAAAUCUGGUUCCUGGCACCA
0000000000000000010100000000000000001000000001100000011000000000000000000000
> tRNA | Ile | None | Spinacia oleracea | plastidic
GGGCUAUUAGCUCAGU#GDAGAGCRCGCCCCUGAU6AGGGCGAG7XCUCUGGTPCAAGUCCAGGAUGGCCCACCA
000000000000000010100000100000000001000000001100000011000000000000000000000
> tRNA | Ile | None | Spinacia oleracea | plastidic
GCAUCCAUGGCUGAAU#GDDAAAGCRCCCAACU<AU6APPG_GAAUUCGUAGGTPCAAUUCCUACUGGAUGCACCA
0000000000000000101100000100000001001011010000000000011000000000000000000000
> tRNA | Leu | None | Spinacia oleracea | plastidic
GCCGCUAUGGUGAAAUU#GDAGACACGCUGCUCUUA7KAAGCAGUGCGAGAGCAUCUCGGTPCGAGUCCGAGUAGCGGCACCA
00000000000000000101000000000000000011000000000000000000000011000000000000000000000
> tRNA | Met | None | Spinacia oleracea | plastidic
ACCUACUUAACUCAGC#GDDAGAGPAPPGCPUUCAUACGGCGGGA7XCAUUGGTPCAAAUCCAAUAGUAGGUACCA
0000000000000000101100001011001000000000000001100000011000000000000000000000
> tRNA | Pro | None | Spinacia oleracea | plastidic
AGGGAUGUA;CGCAGCUU#GDAGCGCPPUUGUPUNGGHPACAAAAU7UCACGGGTPCAAAUCCUGUCAUCCCUACCA
00000000010000000010100000110000101001100000001000000011000000000000000000000
> tRNA | Thr | None | Spinacia oleracea | plastidic
GCCCCUUUAACUCAGU#GDAGAGUAACGCCAUGGUEAGGCGUAA7DCAUCGGTPCAAAUCCGAUAAGGGGCUCCA
000000000000000010100000000000000001000000001100000011000000000000000000000
> tRNA | Val | None | Spinacia oleracea | plastidic
AGGGCUAUAGCUCAGUUA#GDAGAGCACCUCGUUNACACCGAGAAA7.CUACGGTPCGAGUCCGUAUAGCCCUACCA
00000000000000000010100000000000001000000000001100000011000000000000000000000
> tRNA | Trp | None | Spinacia oleracea | plastidic
GCGCUCUUAGUUCAGUUC#GDAGAACLPGGGPCUCCAHAACCCGAUG.CGUAGGTPCAAGUCCUACAGAGCGUGCCA
00000000000000000010100000110001000001000000000100000011000000000000000000000
> tRNA | Ini | None | Spinacia oleracea | plastidic
CGCGGGGUAGAGCAGUUU#GDAGCUCGCAAGGCUCAUAACCUUGAG7UCACGGGTPCAAAUCCUGUCUCCGCAACCA
00000000000000000010100000000000000000000000001000000011000000000000000000000
> tRNA | Met | None | Tetrahymena pyriformis | cytosolic
GCUGCUUGAAUGGDUUC_GUGGGCUCAUPPCCCAUUACUAUAAAGTPCGAUUCUUUAAAGCGGCCCCA
00000000000001000100000000001100000000000000011000000000000000000000
> tRNA | Phe | None | Tetrahymena pyriformis | mitochondrial
UGCUUAAGUALCUCAGUGGDAGAGCRUCAGGCUGAAHACCPGAAGGUCAUUGGUCCGAUUCCAUUCUUAGGCACCA
0000000000100000000100000100000000001000100000000000000000000000000000000000
> tRNA | Tyr | None | Tetrahymena pyriformis | mitochondrial
GAGAUGGUGLCUGAGUGGDDAAAGCRGPAGACUQUAHAPCPAUJGGGUAUCCGUCGUCGGTPCGAGUCCGAUCCAUCUCACCA
00000000010000000011000001010000010010101001000000000000000011000000000000000000000
> tRNA | Gln | None | Tetrahymena thermophila | cytosolic
GGUUCUAUALUAPAGCGCDDAGUACUGGGGA<UCUA6APCCCUUGAC?UGGGUPCG"AUCCCAGUAGGACCUCCA
000000000100100000110000000000010000101000000001000001001000000000000000000
> tRNA | Gln | None | Tetrahymena thermophila | cytosolic
GGUUCCAUALUAPAGDGGDDAGUACUGGGGABUJUA6APCCCUUGAC?UGGGUPCG"AUCCCAGUGGGACCUCCA
000000000100100100110000000000010100101000000001000001001000000000000000000
> tRNA | Gln | None | Tetrahymena thermophila | cytosolic
GGUUGUAUKLUGPAGCGGDDAGCACCGAGGACUJUGAAPCCUCUGAC?UGGGUPCG"AUCCCAGUACGACCUCCA
000000001100100000110000000000000100001000000001000001001000000000000000000
> tRNA | fMe | None | Tetrahymena thermophila | cytosolic
AGCAGGGUKGCGAAAD#GAAUCGCGUPGGGCUCAU6ACPCAAAA7U?AGAGGAPCG"AACCUCUCUCUGCUACCA
000000001000000110000000001000000001001000001010000001001000000000000000000
> tRNA | Trp | None | Tetrahymena thermophila | mitochondrial
GGGGGAAUALUUUAAUGGDAGAACAACGGUCU!CA+AAPCGUUAGCGUGGGUUCGAUUCCUGCUUCUCUCGCCA
00000000010000000010000000000000100100100000000000000000000000000000000000
> tRNA | Phe | None | Triticum aestivum | cytosolic
GCGGGGAUALCUCAGDDGGGAGAGCRPCAGABU#AAWAPCUGAAG7DCGCGUGTPCG"UCCACGCUCACCGCACCA
0000000001000001100000000110000101001010000001100000011001000000000000000000
> tRNA | Gly | None | Triticum aestivum | cytosolic
GCABCAGUKGUCPAGDGGUAGAAUAGUACCCUGCCA?GGUACAGA???GGGUPCG"UUCCCGGCUGGUGCACCA
00010000100010010000000000000000000010000000011100001001000000000000000000
> tRNA | Lys | None | Triticum aestivum | cytosolic
GCCCGUCUALCUCAGDDGGUAGAGCRCAAGGCUCUU6ACCUUGUGKD?GUGGGTPCG"GCCCCACGGUPGGCGCCA
0000000001000001100000000100000000001000000001110000011001000000000010000000
> tRNA | Met | None | Triticum aestivum | cytosolic
GGGGUGGUKLCGCAGDDGGCXAGCGCRPAGGPCUBAUEAPCCUGAG7D?GAGAGTPCG"GCCUCUCUCACCCCACCA
00000000110000011000100000110001001001010000001110000011001000000000000000000
> tRNA | Arg | None | Triticum aestivum | cytosolic
GACCGCGUKGCCUAADGGAXAAGGCRCUCGCBUCCGKAGCGGGAGADU?UGGGTPCG"CUCCCAGCGPGGUCGCCA
0000000010000001000100000100000100001000000000101000011001000000000100000000
> tRNA | Arg | None | Triticum aestivum | cytosolic
GACUCCGUKLCCCAAD#GAXAAGGCRCUGGUBUICG/AACCAGAGADU?UGGGTPCG"UCCCCAGCGGAGUCGCCA
0000000011000001100100000100000101001000000000101000011001000000000000000000
> tRNA | Trp | None | Triticum aestivum | cytosolic
GGANCCGUKLCGCAADD#GDAGCGCRPCUGABUBCAKAZCAGAAGGDUGCGUGTPCG"UUCACGPCGGGUCCACCA
0001000011000001110100000110000101001010000000100000011001000000100000000000
> tRNA | fMe | None | Triticum aestivum | cytosolic
AUCAGAGUKLCGCAGCGGAAGCGULGPGGGCCCAU6ACCCACAG7D??CAGGAPCG"AACCU;GCUCUGAUACCA
000000001100000000000000101000000001000000001111000001001000001000000000000
> tRNA | Tyr | None | Triticum aestivum | cytosolic
CCGACCUUALCUCAGDD#GUAGAGCRGAGGACUQPAKAPCCUUAG7UCACUGGUPCG"AUCCGGUAGGUCGGACCA
0000000001000001110000000100000001101010000001000000001001000000000000000000
> tRNA | Tyr | None | Triticum aestivum | cytosolic
CCGACCUUALCUCAGDD#GUAGAGCRGAGGACUGPAKAPCCUUAG7UCACUGGUPCG"AUCCGGUAGGUCGGACCA
0000000001000001110000000100000000101010000001000000001001000000000000000000
> tRNA | Glu | None | Triticum aestivum | plastidic
GCCCCUAUCGUMUAGUGGDDCAGGACAUCUCPCUSPCAAGGAGGCAG?GGGGATPCGACUUCCCCPGGGGGUACCA
0000000000010000001100000000000100110000000000010000011000000000010000000000
> tRNA | Asp | None | Xenopus laevis | cytosolic
UCCUCLUUKGUAPAGUGGDGAGUAUCCCCGCCU8UCA?GCGGGAGA??GGGGTPCAAUUCCCCGACGGGGAGCCA
000001001000100000100000000000000100010000000011000011000000000000000000000
> tRNA | Phe | None | Xenopus laevis | cytosolic
GCCGAAAUALCUC"GDDGGGAGAGCRPPAGABU#AAWAPCUAAAG7DC?CUGGTPCG"UCCCGGGUUUCGGCACCA
0000000001000101100000000111000101001010000001101000011001000000000000000000
> tRNA | fMe | None | Xenopus laevis | cytosolic
AGCAGAGUKLCGCAGCGGAAGCGULCUGGGCCCAU6ACCCAGAG7D?GAUGGAUCG"AACCAUCCUCUGCUACCA
000000001100000000000000100000000001000000001110000000001000000000000000000
> tRNA | Sec | None | Xenopus laevis | cytosolic
GCCCGGAU_CCUCAGUGGUCUGGGGUGCAGGCU1CA+ACCUGUAGCUGUCUAGCGACAGAGUGGUPCA"UUCCA_UUUCGGGCGCCA
000000001000000000000000000000000100100000000000000000000000000001001000001000000000000
> tRNA | Ile | None | Zea mays | plastidic
GGGCUAUUAGCUCAGU#GDAGAGCRCGCCCCUGAU6AGGGCGAG7XCUCUGGTPCAAGUCCAGGAUGGCCCACCA
000000000000000010100000100000000001000000001100000011000000000000000000000
> tRNA | Met | None | Avian myeloblastosis virus | all
GCCUCCUUALCGCAGDAGGNAGCGCRPCAGPCUBAU6APCUGAAG7D??UGAGTPCG"ACCUCAGAGGGGGCACCA
0000000001000001000100000110001001001010000001111000011001000000000000000000
> tRNA | Trp | None | Avian myeloblastosis virus | all
GACCUCGUKLCGCAAC#GDAGCGCRPCUGABUBCAKAZCAGAAG7CUGCGUGPPCG"AUCACGUCGGGGUCACCA
000000001100000010100000110000101001010000001000000011001000000000000000000
> tRNA | Gly | None | Enterobacteria phage T4 | all
GCGGAUAUCGUAUAAU#GDAUUACCUCAGACUNCCAAPCUGAUGAUGUGAGTPCGAUUCUCAUUAUCCGCUCCA
00000000000000001010000000000000100001000000000000011000000000000000000000
> tRNA | Ile | None | Enterobacteria phage T4 | all
GGCCCUGUAGCUCAAU#GDDAGCAGCAGUCCCCU.AUHAGGGAAAG7UUACCAGTPCAAAUCUGGUCUGGGUCACCA
00000000000000001011000000000000001001000000001000000011000000000000000000000
> tRNA | Leu | None | Enterobacteria phage T4 | all
GCGAGAA4GGUCAAADULGDAAAGGCACAGCACUNAA*APGCUGCGGAAUGAUUUCCUUGUGGGTPCGAGUCCCACUUCUCGCACCA
000000010000000101010000000000000010010100000000000000000000000011000000000000000000000
> tRNA | Pro | None | Enterobacteria phage T4 | all
CUCCGUG4AGCUCAGUUUGGDAGAGCGCCUGAJUNGGKAPCAGGAG7UCCAAGGTPCAAAUCCUUGUAUGGAGACCA
00000001000000000000100000000000101001010000001000000011000000000000000000000
> tRNA | Gln | None | Enterobacteria phage T4 | all
UGGGAAU4AGCCAAGDDGGDAAGGCAUAGCACUNUG/CPGCUAGAUGCAAAGGTPCGAGUCCUUUAUUCCCAGCCA
0000000100000001100100000000000001001010000000000000011000000000000000000000
> tRNA | Arg | None | Enterobacteria phage T4 | all
GUCCCGCUGGUGUAAU#GADAGCAUACGAUCCUNCUAAGPUUGCGGUCCUGGTPCGAUCCCAGGGCGGGAUACCA
000000000000000010010000000000000100000100000000000011000000000000000000000
> tRNA | Ser | None | Enterobacteria phage T4 | all
GGAGGCG4GGCAGAGU#GDDUAAUGCACCGGUBUNGA*AACCGGCAGUCGCUCCGGCGACUCAUAGGTPCAAAUCCUAUCGCCUCCGCCA
000000010000000010110000000000001010010000000000000000000000000000011000000000000000000000
> tRNA | Thr | None | Enterobacteria phage T4 | all
GCUGAUUUAGCUCAGDAGGDAGAGCACCUCACUNGUHAPGAGGAU7UCGGCGGTPCGAUUCCGUCAAUCAGCACCA
0000000000000001000100000000000001001010000001000000011000000000000000000000
> tRNA | Asp | None | Enterobacteria phage T5 | all
GCGACCGGGGCUGGCUUGGUAAUGGUACUCCCCUGUCACGGGAGAGAAUGUGGGTPCAAAUCCCAPCGGUCGCGCCA
00000000000000000000000000000000000000000000000000000011000000000100000000000
> tRNA | Leu | None | Enterobacteria phage T5 | all
GGGGCUAUGCUGGAACD#GDAGACAAUACGGCCUUAG=UPCCGUAGCUUAAAUGCGUGGGAGTPCGAGUCUCCCUAGCCCCACCA
0000000000000000110100000000000000000101000000000000000000000011000000000000000000000
> tRNA | Asn | None | Enterobacteria phage T5 | all
GGUUCCUUAGCUCUAAUGGDUAGAGCCGCAUCUUGUUHAGPUGAGG7UUGCUGGTPCGAAUCCAGCAGGAACCGCCA
00000000000000000001000000000000000001001000001000000011000000000000000000000
> tRNA | Pro | None | Enterobacteria phage T5 | all
CUCCGAUUAGCUCAAUUGGCDAGAGUACACCGUUUGGKGCGGUGGG7UUGAAGGTPCGAGUCCUUCAUUGGAGACCA
00000000000000000000100000000000000001000000001000000011000000000000000000000
> tRNA | Gln | None | Enterobacteria phage T5 | all
UGGGGAUUAGCUUAGCUUGGCCUAAAGCUUCGGCCUUUGAAGPCGAGAUCAUUGGTPCAAAUCCAAUAUCCCCUGCCA
000000000000000000000000000000000000000000100000000000011000000000000000000000
> tRNA | Pro | None | Moloney murine leukemia virus | all
GGCJCLUUKGUCPAGGGGDAUGAUUCUCGCJUIGGKPGCGAGAG7D??CGGGPPCA"AUCCCGGACGAGCCCCCA
000101001000100000100000000000101001100000001111000011001000000000000000000
> tRNA | Pro | None | Moloney murine leukemia virus | all
GGCJCLUUKGUCPAGGGGDAUGAUUCUCGCPUNGGKPGCGAGAG7D??CGGGPPCA"AUCCCGGACGAGCCCCCA
000101001000100000100000000000101001100000001111000011001000000000000000000
